# Supplementary material for: Enhancing autophagy by redox regulation extends lifespan in Drosophila
Source: Nat Commun. 2025 Jun 25;16:5379. doi: 10.1038/s41467-025-60603-w (PMC12198390; doi:10.1038/s41467-025-60603-w)
Supplement: Supplementary file 4 — Supplementary Data 2 [file 41467_2025_60603_MOESM4_ESM.xlsx]

## Sheet: Sheet1
Supplementary Data 2 | List of cysteine residues identified in this study by OxICAT redox proteomics
Lennicke et al.
			UAS-cat/+									da-GAL4>UAS-cat
Uniprot ID	Cys #	Name	d7	wt d7 SD	wt d7 n	d28	wt d28 SD	wt d28 n	d56	wt d56 SD	wt d56 n	d7	wt d7 SD	wt d7 n	d28	wt d28 SD	wt d28 n	d56	wt d56 SD	wt d56 n
			% ox.	SD	n	% ox.	SD	n	% ox.	SD	n	% ox.	SD	n	% ox.	SD	n	% ox.	SD	n
A1Z7H3	218	Acyl-CoA synthetase long-chain (Lethal (2) 44DEa; isoform I)										31.812	7.5061	4	48.6368	8.92933	5
A1Z8U9	109	Ribosomal protein S11; isoform B													19.3424	4.06522	3
A1Z8U9	127	Ribosomal protein S11; isoform B	11.0553	2.74143	4	14.4009	3.11533	3				13.5823	1.50171	4	19.0269	1.42217	5	17.5517	8.06823	3
A1Z992	187	1,4-Alpha-glucan branching enzyme (CG33138)	8.43675	2.25955	5	5.75774	1.27233	5	9.12291	1.83883	4	9.41983	1.02004	4	16.1286	2.70963	3	17.8235	5.01688	4
A1Z992	294	1,4-Alpha-glucan branching enzyme (CG33138)										11.6618	0.052496	3	18.3375	3.5237	4
A1Z992	652	1,4-Alpha-glucan branching enzyme (CG33138)										10.6981	0.974949	4
A1Z9E3	83	Elongation factor Tu	14.5285	2.28608	5	12.476	3.81555	4	12.4497	3.21108	5	14.0344	1.63716	5	19.4922	4.20508	5	17.4726	4.94557	5
A1Z9E3	152	Elongation factor Tu										13.6232	0.992513	4	18.3242	4.83035	5	17.4365	5.39461	5
A1Z9E3	246	Elongation factor Tu													17.1621	2.50349	3	19.9517	2.07944	5
A1Z9G2	122	fandango (FI18620p1)	12.5552	2.28768	5	11.757	2.99931	5	8.60745	2.78988	3	13.5621	1.45792	5	19.8732	2.24487	5	22.6069	9.37923	5
A1ZA47	131	PDZ and LIM domain protein Zasp	12.5058	2.37615	5
A1ZA47	305	PDZ and LIM domain protein Zasp				23.0465	8.01985	4	30.535	8.42525	5	30.6822	2.84096	5	32.2899	5.68627	5	30.6802	9.24398	4
A1ZA47	329	PDZ and LIM domain protein Zasp	13.2791	3.87826	5	10.906	3.21702	5	11.5668	3.94234	5	13.0307	1.56328	5	18.49	2.37411	5	18.1982	5.80659	5
A1ZA47	497	PDZ and LIM domain protein Zasp	12.6217	1.91443	5	12.677	3.63655	5	10.8001	3.01988	5	12.3701	1.4985	5	20.3806	1.15771	4	19.3088	0.528576	3
A1ZA47	741	PDZ and LIM domain protein Zasp										6.6409	0.345961	3	9.77984	1.93684	3
A1ZA47	823	PDZ and LIM domain protein Zasp	9.58545	3.20283	4	9.05829	0.324682	3	8.78059	2.58187	4	8.3259	0.588706	5	13.422	3.69227	5	16.5676	5.60831	5
A1ZA47	1210	PDZ and LIM domain protein Zasp													14.2137	4.3049	5
A1ZA47	1539	PDZ and LIM domain protein Zasp							10.1628	3.46953	3	8.78734	0.443292	4	13.472	3.20436	5	17.7839	5.09116	5
A1ZA47	1776	PDZ and LIM domain protein Zasp				6.64606	1.37495	3				7.63519	0.352507	4	14.6026	3.93272	5	10.5804	3.79538	5
A1ZA47	2081	PDZ and LIM domain protein Zasp	21.4581	1.48237	5	18.5131	4.76067	5	20.07	5.03154	5	26.3706	3.00342	5	26.6579	2.84971	5	24.0587	4.76223	5
A1ZA47	2092	PDZ and LIM domain protein Zasp	21.3557	3.05946	5	22.2328	7.73575	5	21.9572	8.82166	5	28.2208	2.31811	5	33.6064	4.14938	5	27.0458	7.13955	5
A1ZA47	2189	PDZ and LIM domain protein Zasp	17.0113	2.40421	5	15.7668	4.34252	4	14.4849	3.98438	5							20.3299	0.68701	3
A1ZA73	103	Stretchin-Mlck; isoform E	10.0741	3.04334	5	7.82862	2.61753	5	8.73709	2.42096	5	7.80692	0.647258	5	13.3648	4.68065	5	15.8828	5.93324	5
A1ZA73	477	Stretchin-Mlck; isoform E	9.92396	0.394941	3	8.27329	1.56833	3	14.3153	4.61626	4	7.80229	0.907687	5	14.2411	5.8248	5	12.4209	5.70996	5
A1ZA73	591	Stretchin-Mlck; isoform E	4.19702	1.13677	5	5.8779	2.07653	5	6.59091	3.92478	5	5.70736	0.686802	5	10.5073	3.76672	5	7.11563	2.76364	5
A1ZA73	610	Stretchin-Mlck; isoform E	9.54189	2.85797	4	6.85793	2.66313	3	11.5294	2.81923	4	6.63063	1.28989	5	9.97371	4.93391	5	10.0702	4.84571	5
A1ZA73	799	Stretchin-Mlck; isoform E				17.0544	2.19473	3	21.7131	2.94465	4	16.3054	1.58169	4	18.2941	5.52303	4	20.7686	6.75885	4
A1ZA73	1124	Stretchin-Mlck; isoform E										3.9864	0.670476	3	8.69472	5.90426	3
A1ZA73	1267	Stretchin-Mlck; isoform E	7.43949	2.61136	5	5.78154	1.67966	5	7.77806	2.97963	5	6.68697	0.79213	5	10.4826	4.77926	5	11.2913	5.14846	5
A1ZA73	1300	Stretchin-Mlck; isoform E										13.9598	1.08786	3	19.0506	5.14363	3
A1ZA73	1330	Stretchin-Mlck; isoform E	20.2179	1.69366	3	18.5341	2.46481	3	22.2263	3.78382	4	19.5804	0.494275	4	24.3833	9.938	3
A1ZA73	1401	Stretchin-Mlck; isoform E	9.45984	1.52068	5	8.75762	2.5113	5	9.95841	3.2219	5	10.3621	0.488822	5	15.8808	5.97931	5	14.8606	4.50657	5
A1ZA73	1418	Stretchin-Mlck; isoform E	13.656	2.59314	5	9.73855	2.62242	5	11.7531	2.85989	5	12.1132	0.859604	5	17.2602	7.24041	5	18.8322	6.36532	5
A1ZA73	1593	Stretchin-Mlck; isoform E										11.816	3.71158	3
A1ZA73	2166	Stretchin-Mlck; isoform E	12.4548	3.83082	5				10.5208	2.53911	4
A1ZA73	2277	Stretchin-Mlck; isoform E	15.1995	4.47478	4													22.8002	6.75032	3
A1ZBJ2	328	Acyl-CoA dehydrogenase very long chain (CG7461)							41.2976	9.46286	3	27.5035	2.57392	4	13.5612	4.73472	5	18.1214	8.86442	3
A4UZR3	21	Trehalase; isoform E										11.1829	0.695916	4	16.3097	3.58071	4
A4UZR3	261	Trehalase; isoform E	19.9607	3.70047	3							11.6586	1.60641	4				20.2147	3.72676	3
A4V4Q6	78	wings up A; isoform F	7.54274	2.06738	5	6.93826	1.48004	4	6.8115	4.59641	4	10.6262	3.03101	3
A4V4Q6	96	wings up A; isoform F	6.39133	1.7116	5				8.55529	2.25623	4	6.31818	0.795708	5	10.6484	1.87573	5	14.1179	7.62651	5
A4V4Q6	106	wings up A; isoform F	10.7355	3.62403	4	12.5603	0.92014	3	11.6563	0.83453	3	9.47163	1.21675	4	16.4699	4.49118	5	20.1699	5.67847	5
A5XCL5	125	UGP; isoform D													15.9954	1.87268	4
A5XCL5	194	UGP; isoform D										8.02558	0.317084	4	12.236	2.41596	4	12.1569	4.10537	5
A5XCL5	380	UGP; isoform D										5.65956	0.52362	4	9.38034	2.28784	5	11.2183	4.05481	3
A8JRC2 (obsolete)	22	Isocitrate dehydrogenase (NAD(+)) 3 non-catalytic subunit gamma (CG5028; isoform E)	5.1366	1.58284	3				6.45715	2.9602	4	5.2052	0.227494	5	8.63035	2.10027	5	7.55635	2.90555	5
A8JRC2 (obsolete)	90	Isocitrate dehydrogenase (NAD(+)) 3 non-catalytic subunit gamma (CG5028; isoform E)	10.4599	1.74364	5	9.72775	2.49327	5	10.4177	2.55333	5	10.7886	1.45635	5	14.0401	2.4378	5	15.2828	4.56237	5
A8Y535	47	Ubiquinol-cytochrome C reductase complex 11 kDa subunit; isoform D	82.0414	7.00507	5	90.536	3.40894	5	88.0471	5.67854	5	83.1001	9.74674	5	82.6282	5.96783	5	85.7066	8.32382	5
B7YZP9	35	Muscle LIM protein at 60A; isoform B	44.8277	1.27186	5	42.0257	9.36461	5	41.4909	6.47317	5	47.0428	5.61559	3
B7YZP9	50	Muscle LIM protein at 60A; isoform B	27.384	2.46088	5										38.774	7.86238	5	33.9671	10.6737	5
B7YZP9	80	Muscle LIM protein at 60A; isoform B	18.5409	2.31833	5	17.6066	4.62157	5	16.8466	5.22488	5	19.9066	3.23978	5	28.1802	4.52804	5	24.5922	7.76237	5
B7YZP9	108	Muscle LIM protein at 60A; isoform B	38.1221	2.42114	4	34.9572	11.1907	4	28.8757	1.78824	3							39.2309	6.33123	5
B7YZP9	213	Muscle LIM protein at 60A; isoform B	30.6159	2.73797	5	26.6526	8.22415	5	30.4639	6.18605	3	36.1213	3.90066	5
B7YZP9	216	Muscle LIM protein at 60A; isoform B	34.4739	5.77374	4	24.042	2.91237	3	31.4372	7.81509	3	39.9039	4.18122	5	36.5807	4.46794	5	33.5171	9.08491	4
B7YZP9	461	Muscle LIM protein at 60A; isoform B	28.137	3.18794	3	23.6785	6.16884	3	28.3619	4.73571	5	32.7912	1.70238	5	30.4433	5.80896	5	37.143	7.03025	3
B7YZQ7	25	Nucleosome remodeling factor - 38kD; isoform B													19.9663	3.08687	4
B7Z061	162	Photoreceptor dehydrogenase; isoform D	6.77122	2.20458	5	7.26747	1.63779	5	9.05493	4.89868	5				13.3185	3.81467	3
B7Z061	223	Photoreceptor dehydrogenase; isoform D				9.8122	2.19981	3				8.48819	2.60327	4	14.2934	3.66039	5	13.6807	3.7715	4
E1JH64	1922	short stop; isoform Q													18.0517	11.2686	3
E1JH64	2575	short stop; isoform Q										9.80889	0.995605	5	14.7895	6.64904	5	13.2356	4.79547	5
E1JH64	2978	short stop; isoform Q										4.087	0.905524	4	6.24329	2.15885	4
E1JHJ5	38	Myosin heavy chain; isoform P	8.53438	0.592221	5	7.33568	2.22312	5	7.31986	2.18286	5	9.23182	1.2453	5	13.7945	3.29662	5	13.0391	4.08661	5
E1JHJ5	389	Myosin heavy chain; isoform P	7.32206	2.15007	5	9.73819	1.60683	4	14.4209	7.42479	5	9.0007	1.08409	5	16.6531	3.3483	5	13.0027	3.92535	5
E1JHJ5	427	Myosin heavy chain; isoform P				4.04377	0.93842	4	4.4591	3.18418	5	3.07028	0.404352	5	8.05693	1.71998	5	4.9238	2.63772	4
E1JHJ5	442	Myosin heavy chain; isoform P	2.43938	1.01299	5	2.99771	0.804871	5	4.62051	3.09342	5	2.29556	0.23442	5	4.73099	1.44938	5	3.90507	2.28542	5
E1JHJ5	673	Myosin heavy chain; isoform P	8.47782	2.28121	5	10.3194	2.75227	5	8.42867	5.24642	5	11.9206	1.80348	5	19.0095	2.95721	5	11.9534	2.95978	5
E1JHJ5	740	Myosin heavy chain; isoform P	9.40303	2.4452	5	7.83332	2.76777	3	9.15528	2.71532	4	10.2418	1.25498	5	14.0575	4.09562	5	13.0439	4.14863	5
E1JHJ5	1223	Myosin heavy chain; isoform P	16.3632	1.35351	5	14.8665	4.94758	5	19.2535	6.56741	5	17.3722	1.03145	5	20.849	4.84439	5	24.7057	6.7015	5
E1JHJ5	1234	Myosin heavy chain; isoform P	16.822	1.22891	5	15.0001	4.50136	5	18.0241	5.99862	5	18.6116	1.3007	5	21.5651	4.13895	5	22.6154	5.5896	5
E1JHJ5	1410	Myosin heavy chain; isoform P	8.99086	3.30797	5	5.82777	2.43735	5	7.69387	4.44902	5	8.8045	1.1908	5	13.6948	5.50503	5	15.1526	7.6568	5
E1JHJ5	1473	Myosin heavy chain; isoform P	8.63587	2.26313	5	6.53314	1.96285	5	9.47316	3.90848	5	6.84505	0.741432	5	11.6996	2.8296	5	13.6329	5.60491	5
E1JHR5	400	Enolase; isoform F	14.4056	2.23904	5	16.7343	4.31122	5	12.7835	4.07632	5							21.2495	0.0899728	3
E1JIR4	240	Na pump alpha subunit; isoform I	4.70277	1.59102	5	3.9095	1.32122	5	4.80131	2.5596	5	4.45934	0.365197	5	7.02477	3.40274	5	7.41877	3.60966	5
E1JIR4	353	Na pump alpha subunit; isoform I	8.4378	1.84176	5	6.6484	2.57307	5	7.12084	2.72399	5	8.06736	0.246039	5	14.5133	5.2541	5	12.3189	4.06251	5
E1JIR4	407	Na pump alpha subunit; isoform I	2.62972	0.896645	5	3.32463	0.996226	5	4.25633	3.27832	4	3.14823	0.355031	5	8.32103	2.95816	5	4.23727	1.39509	5
E1JIR4	497	Na pump alpha subunit; isoform I				3.99748	2.12116	5				3.22883	0.445201	5	9.3421	5.62047	5	6.71634	3.26589	5
E1JIR4	535	Na pump alpha subunit; isoform I										7.83934	0.33227	4	14.3308	5.36368	5
E1JIR4	684	Na pump alpha subunit; isoform I	6.64056	1.77878	5	5.54707	1.31073	4	6.23756	3.30237	5	6.04287	0.434462	5	8.52399	1.9464	4	10.8443	4.70684	5
E2QCF1	29	ATP citrate lyase; isoform F	18.0014	2.59276	5	12.9959	3.20058	5	13.8738	3.55139	5	14.225	1.57539	5	22.614	4.93837	5	21.7621	5.98238	4
O01666	105	ATP synthase subunit gamma; mitochondrial	9.40352	2.69828	5	9.59336	2.23679	5	8.83071	3.7397	5	10.2378	0.62075	5	17.2495	3.19135	5	14.2334	4.69545	5
O01666	131	ATP synthase subunit gamma; mitochondrial	8.07277	2.04564	5	7.08528	1.6785	5	7.38502	3.55467	5	8.04066	0.723155	5	15.5922	2.2984	5	13.3378	4.32605	5
O01666	197	ATP synthase subunit gamma; mitochondrial													12.4196	3.96763	5	14.0408	4.90837	4
O18404	85	3-hydroxyacyl-CoA dehydrogenase type-2													12.9087	1.9475	3
O46037	623	Vinculin										7.16255	1.58109	3
O46231	67	Tropomodulin; isoform A													12.4474	1.14343	3	12.3079	3.33635	4
O61231	105	60S ribosomal protein L10													23.0607	6.02988	3
O62619	34	Pyruvate kinase	12.5639	1.6002	5	9.59955	1.64413	5	10.1656	3.68184	5	11.5751	0.49585	5	15.6826	3.29992	5	16.0398	5.24532	5
O62619	198	Pyruvate kinase	6.29225	1.81643	5	5.39921	1.64987	5	6.80876	3.77235	5	6.69569	0.433175	5	12.7217	3.57077	5	12.6494	4.71933	5
O62619	329	Pyruvate kinase							15.5248	7.17403	3	17.5209	4.5549	5	18.6861	3.34127	4	15.2484	3.92244	3
O62619	361	Pyruvate kinase										12.3542	0.529819	4	18.2277	4.7989	4
O62619	377	Pyruvate kinase										18.0802	1.64011	4	25.2502	4.72763	5	20.5208	7.08886	3
O62619	385	Pyruvate kinase	13.7961	3.31575	4	12.2595	2.04022	3	11.7501	5.29823	4	49.0411	31.5511	3	41.6354	29.374	3
O62619	450	Pyruvate kinase	27.1681	4.87407	5	24.1979	6.94046	5	21.9664	6.0758	5	22.2971	1.93115	5	38.425	5.35575	5	28.8771	7.28195	5
O76927	56	40S ribosomal protein S21										26.9083	2.83485	3	41.3097	11.7314	5	35.0423	8.71178	5
O97394	1447	Protein sidekick				13.5387	4.63729	3	17.8532	5.16809	5	15.8263	1.64295	5	21.6519	3.90122	5	16.2298	5.45663	3
O97418	58	NADH dehydrogenase (ubiquinone) B14.5 A subunit (SD16673p)	14.3149	2.30016	5	14.1113	2.68244	5	14.7663	3.1585	5	14.5518	2.4088	5	21.6161	4.8974	5	24.2264	5.99367	5
P00334	136	Alcohol dehydrogenase	7.81639	2.12186	5	7.58914	1.03581	4	11.6498	4.65549	4	9.24393	0.911055	5	12.3515	3.36004	5	16.2471	5.60919	4
P00334	219	Alcohol dehydrogenase	9.91814	2.86519	5	9.54232	1.84998	5	9.59854	4.80251	5	10.7577	0.780436	5	18.4311	2.76565	5	18.2143	5.72735	5
P02574	53	Actin 79B (Actin; larval muscle)	9.80951	1.797	5	7.53741	2.38845	5	9.03136	4.40849	5	9.74667	0.713653	5	14.8722	2.91709	5	15.9353	6.0085	5
P02574	218	Actin 79B (Actin; larval muscle)	7.27385	1.82915	5	5.9686	1.56285	5	7.98529	3.6168	5	7.51919	1.00047	5	12.4009	2.76122	5	13.255	5.30339	5
P02574	273	Actin 79B (Actin; larval muscle)	12.8026	1.69062	5	10.3965	2.19725	5	11.7013	3.34728	5	11.0424	0.395226	5	17.3031	3.28776	5	18.5021	5.98504	5
P02574	286	Actin 79B (Actin; larval muscle)	11.7514	2.32704	5	9.66337	2.88028	5	11.5261	3.73055	5	11.8711	1.08422	5	17.2773	3.57926	5	19.4031	6.95481	5
P02828	460	Heat shock protein 83										7.58376	0.162664	4	12.7002	2.48431	5	11.9015	3.11785	4
P04359	95	Ribosomal protein L32 (60S ribosomal protein L32)													13.4913	2.14628	5
P06605	295	alpha-Tubulin at 84D (Tubulin alpha-3 chain)	10.1339	1.97318	5	8.97401	2.2167	5	9.5672	1.97419	5	10.9392	0.982634	5	15.1545	1.874	5	14.5236	4.09852	5
P06605	347	alpha-Tubulin at 84D (Tubulin alpha-3 chain)	8.65676	3.22004	4	8.2624	2.5582	4	10.2962	3.63797	4	8.48131	0.37668	4	14.8212	2.98067	5	13.9858	3.79974	4
P06605	376	alpha-Tubulin at 84D (Tubulin alpha-3 chain)													14.4677	0.968655	3
P06607	103	Yolk protein 3 (Vitellogenin-3)	15.2921	4.32923	5	11.2884	2.23471	5										24.0231	9.44968	3
P06754	25	Tropomyosin-1, isoforms 9A/A/B	21.8978	13.4978	5	9.66014	6.54729	5	11.8115	6.92618	5	10.0333	0.832181	5	15.5946	3.65618	5	20.4612	6.98429	5
P06754	118	Tropomyosin-1, isoforms 9A/A/B										11.9053	9.11888	3	15.9395	4.72524	4
P07486	130	Glyceraldehyde-3-phosphate dehydrogenase 1	13.8019	2.52224	5	11.1086	2.39304	5	12.4998	4.45087	5	16.0537	1.55474	5	17.6148	3.15533	5	19.2521	6.42416	5
P07487	130	Glyceraldehyde-3-phosphate dehydrogenase 2	13.1763	2.04499	5	11.6725	2.42969	5	12.5279	4.03569	5	14.9149	1.2164	5	17.6267	2.95764	5	18.5259	4.78419	5
P07764	143	Aldolase 1 (Fructose-bisphosphate aldolase)	15.4639	1.78142	5	14.233	2.53552	5	15.9388	6.30547	5	18.6302	1.12957	5	21.7411	2.82507	5	22.3209	6.04879	5
P07764	150	Aldolase 1 (Fructose-bisphosphate aldolase)	16.6249	2.76622	5	12.5144	3.85322	5	15.3922	8.28488	5	17.7764	0.291087	3	20.7988	1.80677	3	23.3049	3.55289	4
P07764	178	Aldolase 1 (Fructose-bisphosphate aldolase)	7.83704	1.99738	5	7.89787	1.85541	5	7.96946	4.66514	5	9.0246	1.18808	5	14.2588	2.24316	5	13.2335	4.06214	5
P08736	411	Elongation factor 1-alpha 1	10.2621	1.5386	5							10.1266	0.848668	5	15.6546	1.98064	5	12.9757	2.17742	5
P08879	110	abnormal wing discs (Nucleoside diphosphate kinase)				8.84771	1.64582	3	9.08077	5.13645	5	8.48524	2.03613	3	15.4366	4.34016	4	19.7321	4.22806	4
P08928	150	Lamin Dm0	6.49851	1.7251	5	5.56786	2.0284	5	6.468	3.68097	5	7.05981	2.04126	5	12.0804	2.42371	5	12.2003	5.01396	4
P09180	26	60S ribosomal protein L4										7.36705	0.32532	3
P09180	99	60S ribosomal protein L4	15.2138	4.10721	3							15.1144	3.73678	5	26.3759	4.12114	5
P09491	25	Tropomyosin-2	9.48696	1.85775	5	8.33964	1.89252	5	10.0211	3.15002	5	10.4428	1.04851	5	18.4353	3.72225	5	21.8375	6.82827	5
P09491	127	Tropomyosin-2	11.2109	2.32709	5	9.55008	2.15773	5	11.4449	3.69399	5							26.3648	6.17861	3
P09491	271	Tropomyosin-2	5.95508	1.8243	5	6.29539	0.352631	3	8.22038	0.705172	3				14.5916	2.08415	4	16.3124	4.35223	5
P11046	756	Laminin subunit beta-1										85.4815	4.97096	4
P11147	267	Heat shock 70 kDa protein cognate 4																8.68645	1.66509	3
P11147	546	Heat shock 70 kDa protein cognate 4													13.6805	3.25452	3
P11147	603	Heat shock 70 kDa protein cognate 4													14.473	3.76037	3
P12024	64	Chaoptin	81.8228	3.15482	5	77.2782	7.01364	4				76.8398	0.89843	5
P12024	1260	Chaoptin							73.0986	11.8817	4	71.3813	11.9232	5	89.1477	1.54627	5
P12982	125	Serine/threonine-protein phosphatase alpha-2 isoform										16.1893	1.59369	3	18.9908	5.25374	5	17.1961	5.75168	4
P13060	553	Elongation factor 2													17.8657	6.91647	5
P13060	714	Elongation factor 2	10.8152	1.213	5	8.91419	2.42857	5	9.83924	4.47874	5	11.2031	0.324279	5	15.5723	2.50432	5	14.9409	4.38551	5
P13217	148	no receptor potential A (1-phosphatidylinositol 4,5-bisphosphate phosphodiesterase)										17.0459	2.53739	4
P13395	325	Spectrin alpha chain										12.943	3.39077	3	15.5176	1.86632	4	17.8727	11.2967	3
P13395	681	Spectrin alpha chain													12.8585	6.06962	3	15.1629	1.39581	3
P13395	1570	Spectrin alpha chain				5.50335	1.88687	4	6.82809	3.04227	5	7.04168	0.25853	5	11.1252	2.57157	5	11.1623	3.29644	5
P13395	2068	Spectrin alpha chain										5.87822	0.214534	3
P15372	154	Arrestin 1 (Phosrestin-2)	9.6014	2.05695	5	7.79177	2.05572	3				13.8315	2.09391	3	17.055	2.8207	5	18.2105	0.661622	3
P17336	93	Catalase										8.80964	0.682008	5	15.9177	3.41562	5	14.6706	4.91394	5
P17336	208	Catalase										18.3421	0.83361	5	23.5842	4.08514	5	22.478	6.98246	5
P17336	375	Catalase										29.0673	1.10724	5	44.5109	9.21063	5	40.2124	7.3759	5
P17336	413	Catalase										43.1857	8.10829	4	40.9343	4.94735	4
P17336	455	Catalase										22.2948	2.65942	5	27.055	5.58898	5	23.7296	7.93743	4
P17704	35	40S ribosomal protein S17													13.4791	4.30258	5	18.3651	4.42299	4
P18930	41	Mitochondrial NADH-ubiquinone oxidoreductase chain 3	10.0677	3.24186	4	11.6231	3.51429	5				10.0041	1.10846	5	20.7818	1.47609	5	14.4917	4.12284	4
P19967	409	Cytochrome b5-related protein													8.84606	2.13115	4
P20228	89	Glutamate decarboxylase													7.44132	1.66697	3
P20432	13	Glutathione S-transferase D1							12.9111	3.10865	5	17.063	1.63202	4				22.0844	5.71598	5
P20478	48	Glutamine synthetase 2 cytoplasmic	12.7037	1.59763	5
P20478	105	Glutamine synthetase 2 cytoplasmic	14.9944	3.37344	5	12.4591	4.22802	5	14.0109	5.64787	5	17.0086	0.725046	5	20.742	3.05947	5	22.06	6.60428	5
P20478	123	Glutamine synthetase 2 cytoplasmic	20.4423	2.21038	5	17.4401	3.88931	5	18.9134	5.03918	5	21.9425	0.892257	5	24.5231	3.35919	5	25.8942	6.13484	5
P20478	169	Glutamine synthetase 2 cytoplasmic	19.668	2.47689	3	17.5312	3.14001	4
P20478	189	Glutamine synthetase 2 cytoplasmic										11.215	0.538397	4	12.0231	0.696764	3
P20478	327	Glutamine synthetase 2 cytoplasmic	13.5027	2.49143	5	13.3862	3.34125	5	13.1466	5.92051	5	14.4965	0.597883	5	21.0087	4.49731	4	18.7351	6.46147	4
P20478	352	Glutamine synthetase 2 cytoplasmic										13.8809	0.334774	4	17.3235	3.91936	4	15.6411	6.39077	4
P21914	75	Succinate dehydrogenase [ubiquinone]iron-sulfur subunit; mitochondrial										5.43391	0.576806	4	9.06351	0.987546	3
P22464	11	Annexin B9							11.8727	3.0339	3				19.2773	2.24753	5	18.5287	0.995013	4
P22700	471	Calcium-transporting ATPase sarcoplasmic/endoplasmic reticulum type	7.54219	1.79333	5	5.68932	1.75638	5	7.34119	2.61981	5	6.66729	0.805008	5	12.0025	6.67221	5	10.6565	4.88359	5
P22700	498	Calcium-transporting ATPase sarcoplasmic/endoplasmic reticulum type	7.5747	1.73517	5	6.88221	2.10925	5	6.89931	3.31103	5	8.41066	0.419458	5	13.9721	6.52541	5	9.90291	3.22981	5
P22700	525	Calcium-transporting ATPase sarcoplasmic/endoplasmic reticulum type	7.11822	1.46203	5	6.33268	2.0823	5	5.36844	3.38429	5							9.3051	0.950188	3
P22700	561	Calcium-transporting ATPase sarcoplasmic/endoplasmic reticulum type										7.43102	0.823964	4	11.5829	6.84687	3
P22700	636	Calcium-transporting ATPase sarcoplasmic/endoplasmic reticulum type	4.73083	0.998613	5	4.70442	1.10576	5	6.14236	2.30629	5	4.74912	0.317565	5	8.73204	4.92065	5	6.26977	3.32981	5
P22700	876	Calcium-transporting ATPase sarcoplasmic/endoplasmic reticulum type										44.201	9.16656	4	69.0008	4.37554	5
P25007	103	Cyclophilin 1 (Peptidyl-prolyl cis-trans isomerase)							9.59003	8.31689	4	8.84359	0.067185	5	17.5826	2.57649	5	15.1462	4.81476	5
P25007	125	Cyclophilin 1 (Peptidyl-prolyl cis-trans isomerase)	12.2811	3.76859	4	14.8393	3.08715	5	12.0194	5.86751	5	15.4052	2.76548	5	23.1185	2.48866	5	19.852	4.45637	5
P25007	178	Cyclophilin 1 (Peptidyl-prolyl cis-trans isomerase)										10.9865	2.90992	4	10.3878	2.12768	3
P29310	97	14-3-3 protein zeta							3.89904	0.29754	3				4.5979	1.40332	4	5.06912	2.47313	4
P29413	105	Calreticulin										66.5574	3.7445	4	73.446	6.22046	3
P29413	312	Calreticulin										71.0683	3.28761	3
P29613	6	Triose phosphate isomerase	18.3374	3.19788	5	20.6649	2.63446	5	21.364	11.4956	5	37.0485	14.9515	5	29.9429	6.60781	5
P29613	42	Triose phosphate isomerase	24.2474	4.73253	5	27.0217	5.03456	5	22.7803	8.08832	5	24.4027	2.02497	5	38.9721	3.95253	5	30.4148	6.83018	5
P29613	56	Triose phosphate isomerase	16.0088	4.29964	5	20.8107	4.19979	5	15.9999	7.98263	5	19.3864	2.07189	5	28.4814	3.80397	5	23.8656	5.51912	5
P29613	125	Triose phosphate isomerase	13.0563	1.63145	5	9.97014	2.38024	5	11.7349	5.76953	4	12.1308	1.97962	5	18.6481	4.7147	5	18.1425	6.06237	5
P29613	147	Triose phosphate isomerase	20.0099	2.88559	5	16.2848	4.07711	5	17.2874	7.10833	5	18.5428	1.94776	5	25.425	5.8171	5	25.8367	7.03473	5
P29742	871	Clathrin heavy chain										9.66924	1.98564	5	16.0994	6.01435	5
P29829	32	Guanine nucleotide-binding protein subunit beta-2										24.3245	0.532565	4	25.4158	4.08247	5	23.8706	6.23678	4
P29829	74	Guanine nucleotide-binding protein subunit beta-2													11.6134	2.0891	4
P29829	155	Guanine nucleotide-binding protein subunit beta-2													20.5038	4.16207	4	19.0401	6.95374	3
P29829	173	Guanine nucleotide-binding protein subunit beta-2													20.2959	2.21418	3
P29829	282	Guanine nucleotide-binding protein subunit beta-2										21.2172	3.03913	5	23.7135	4.36634	5	26.2334	7.72512	4
P31009	165	40S ribosomal protein S2				16.1608	4.566	5				22.1916	2.22248	5	28.1389	5.81253	5
P31009	205	40S ribosomal protein S2				28.8472	0.783171	3
P31409	91	V-type proton ATPase subunit B				10.3937	3.17622	3	10.5947	3.67199	4	9.21585	1.53607	5	15.8525	3.68407	5	16.6419	6.50373	5
P31409	186	V-type proton ATPase subunit B							8.79564	4.16268	3	4.96613	0.284449	4	9.37502	2.22363	5	9.10123	4.60442	5
P31409	405	V-type proton ATPase subunit B										11.9759	2.66503	4	15.3162	1.98707	4	21.075	5.52308	4
P35381	243	ATP synthase subunit alpha; mitochondrial	8.81529	2.44397	4	5.28397	1.05991	4	8.18644	2.86588	5	7.03482	0.554458	5	9.17091	2.74171	5	11.092	5.28674	5
P35381	489	ATP synthase subunit alpha; mitochondrial	8.43445	4.04879	3				10.6418	4.37144	3				10.7403	2.11908	5	13.5327	5.81007	5
P35415	368	Paramyosin; long form	10.8533	2.19977	3	7.89094	3.23262	3	8.92416	3.07596	5							16.0684	7.18184	3
P35415	784	Paramyosin; long form							11.8609	1.79836	4				9.87884	1.34077	4
P38979	206	40S ribosomal protein SA													17.1853	2.58958	4
P39018	93	40S ribosomal protein S19a	12.9665	3.81735	5	14.9395	3.87488	5	12.9858	5.37066	5	17.096	4.89416	4	19.4287	4.06098	4	16.2984	5.29747	4
P46461	10	Vesicle-fusing ATPase 1	13.3582	3.06079	5													21.3748	6.42341	3
P48148	107	Ras-like GTP-binding protein Rho1	15.0012	3.91365	5	15.1171	3.02473	5	14.4779	4.56876	5	15.6645	1.73999	5	21.5769	2.95241	5	17.9338	3.56563	5
P48375	77	FK506-binding protein 12 kDa	9.19904	1.64098	5	8.2891	2.74754	5	9.61477	4.87892	5	9.43078	1.35669	5	15.7766	3.70382	5	16.727	4.49612	5
P48554	178	Ras-related protein Rac2													37.3606	6.23123	4
P48602	391	V-type proton ATPase catalytic subunit A isoform 1	8.2317	2.10379	3	7.26984	0.300366	3	7.49314	4.06343	3				12.5572	2.41551	4	13.4673	2.43266	3
P48610	139	Arginine kinase	18.5336	2.05251	5	16.4381	4.8854	5	18.5931	4.28321	5	20.0038	2.80325	5	25.5707	4.8468	5	23.3727	5.09456	5
P48610	201	Arginine kinase	10.5213	2.10257	5	11.765	2.1928	5	11.2987	6.03977	5	12.9453	1.17647	5	20.2531	3.20711	5	17.8015	4.21479	5
P48610	222	Arginine kinase	6.49116	2.23175	5	5.8751	1.19996	5	7.99545	4.9905	5	6.75712	0.955874	5	10.7522	2.55087	5	13.4859	5.37685	5
P48610	271	Arginine kinase	9.18555	2.44236	5	9.65888	2.333	5	9.36161	4.51471	5	10.9343	1.1411	5	18.0986	3.22017	5	16.6871	5.06339	5
P49455	268	Tropomyosin-1, isoforms 33/34	7.57307	1.28215	5	6.58595	1.53623	5	7.66513	2.0933	5	8.57816	0.862252	5	12.8038	2.77389	5	15.8519	4.67264	5
P50882	9	60S ribosomal protein L9	9.20369	2.19832	4	11.0575	4.17948	4				10.7179	0.200796	4	15.7397	1.72169	5	14.2226	1.77379	4
P52029	408	Glucose-6-phosphate isomerase	7.8959	1.62072	5	8.1927	2.18413	5	7.19254	4.10108	5	9.48088	1.1568	5	15.2465	3.05611	5	11.1916	3.02941	5
P52029	459	Glucose-6-phosphate isomerase				8.76658	3.29469	3				10.0112	0.66745	5	17.4518	3.9523	5	12.8443	3.67704	5
P52029	536	Glucose-6-phosphate isomerase										7.33665	1.10175	5	13.0574	2.09224	5	9.24528	2.87956	4
P52034	91	6-phosphofructokinase	6.57991	1.27697	5	5.61589	2.17341	4	6.01191	3.23314	5				11.1612	1.16392	3	10.5635	4.54581	4
P52034	246	6-phosphofructokinase										10.1383	1.82451	3
P52034	316	6-phosphofructokinase	7.83	1.76696	4	7.30904	1.63904	3	8.20227	2.5027	4
P52034	353	6-phosphofructokinase										11.0894	3.19691	5	19.3455	3.72661	4	14.8885	5.12323	4
P52034	422	6-phosphofructokinase	12.1845	2.12757	5	12.0747	3.46997	5	10.9737	4.64676	5	12.0861	0.734229	5	20.3447	4.23892	5	15.5216	3.92782	5
P52034	663	6-phosphofructokinase	9.13628	2.26241	5	6.77828	2.72439	4	8.81761	3.00115	5							13.797	6.61423	4
P52034	692	6-phosphofructokinase										3.36739	0.29072	3	9.00388	1.60374	5
P52034	712	6-phosphofructokinase	7.12958	1.4282	5	6.44078	1.75538	5	7.139	2.60253	4	7.74461	0.357176	5	14.1342	4.56046	5	9.83732	3.00167	5
P53777	80	Muscle LIM protein 1	25.1917	1.80916	5	24.8112	3.77514	5	22.182	4.21104	5	25.8165	2.86312	5	35.3818	3.97464	5	32.6977	6.41058	5
P54385	69	Glutamate dehydrogenase, mitochondrial										8.82233	0.504676	3
P54385	245	Glutamate dehydrogenase, mitochondrial	9.15771	1.8	5	7.7221	1.80401	5	8.6759	2.5538	5	9.54523	1.37817	5	15.1799	2.64564	5	14.4169	4.46486	5
P54385	368	Glutamate dehydrogenase, mitochondrial										6.16732	0.616295	4	10.1668	2.88947	3	11.3726	4.73566	4
P54611	136	V-type proton ATPase subunit E	7.88749	2.04764	5	7.90925	2.28273	5	8.03729	3.9024	5	8.63366	1.98602	5	15.4062	2.37178	5	13.2839	4.05672	4
P55828	38	40S ribosomal protein S20													9.21676	1.91704	4
P55830	157	40S ribosomal protein S3a	12.0975	3.65153	5	10.0739	2.64526	4	10.5275	2.87052	5	11.3271	1.09331	5	15.2003	4.44037	4	17.6642	3.95203	5
P61851	7	Superoxide dismutase 1 [Cu-Zn]	32.2991	2.95228	5	25.4885	4.01375	5	31.2112	8.43141	5	34.8978	3.777	5	39.7487	8.35996	5	45.6808	10.8234	5
P61851	35	Superoxide dismutase 1 [Cu-Zn]	45.3015	1.84498	5	41.027	6.40688	5	39.2994	7.44172	5	43.4544	3.66658	5	49.8135	5.38863	5	49.1934	8.29401	5
P61851	56	Superoxide dismutase 1 [Cu-Zn]	62.7882	3.55872	4	57.192	4.59645	5	60.0228	9.46376	4	59.0198	2.17389	5	68.1456	5.10797	5	71.8298	6.3198	5
P61851	92	Superoxide dismutase 1 [Cu-Zn]	27.9563	4.81272	4	24.8155	8.16664	5	25.266	6.43421	5	27.6309	2.79476	5	37.6679	3.98435	5	37.4228	9.23803	5
P61851	145	Superoxide dismutase 1 [Cu-Zn]	54.4337	6.18599	5	48.3493	7.53156	5	50.9254	10.334	5	52.0838	3.4752	5	63.3627	8.17855	5	67.5928	8.79921	5
P80455	46	40S ribosomal protein S12	9.64491	2.75857	4	9.77349	1.74669	5	12.3106	9.21794	4	9.14448	0.437763	5	17.9989	4.76656	5	15.8435	5.77946	5
P80455	57	40S ribosomal protein S12										15.4337	3.24315	3
P80455	76	40S ribosomal protein S12										11.0655	2.48891	3	17.0775	5.03323	5
P83967	286	Actin; indirect flight muscle	15.3629	3.30392	5	11.2177	2.29852	5	13.955	6.2834	5	13.4105	1.34405	5	20.19	6.74953	4	19.7246	7.82082	4
P91929	86	NADH dehydrogenase (ubiquinone) 42 kDa subunit	7.04208	2.11717	5	6.28751	1.41746	5	7.68635	3.9924	5	8.27446	1.08621	5	12.7999	1.8642	5	14.8935	6.12224	5
P91929	139	NADH dehydrogenase (ubiquinone) 42 kDa subunit	12.6149	1.65618	5	11.6018	2.34275	5	11.1784	3.7224	5	14.3147	0.934125	5	18.3982	2.226	5	17.2927	4.31588	5
P91929	148	NADH dehydrogenase (ubiquinone) 42 kDa subunit										16.5593	2.22781	4	17.7106	1.12248	4	16.8862	4.24175	5
P91929	333	NADH dehydrogenase (ubiquinone) 42 kDa subunit										13.8739	2.06955	3	16.109	0.779816	4
P91929	340	NADH dehydrogenase (ubiquinone) 42 kDa subunit				15.4203	4.0315	3				17.1446	1.77614	4	18.5305	1.38418	4	23.5175	7.16743	4
P91938	142	Thioredoxin reductase 1, mitochondrial	14.4235	3.5101	3							17.0056	2.9033	3	19.7451	3.1999	5
P92177	97	14-3-3 protein epsilon										3.9891	0.568926	4	7.2268	1.86682	5	7.22391	3.53871	4
P92177	111	14-3-3 protein epsilon				7.73908	2.46895	4	10.2578	3.25283	4	10.4023	0.478067	5	17.5977	3.20755	5	14.1062	4.50018	5
Q00637	36	Superoxide dismutase 2 [Mn]; mitochondrial	9.78727	1.95034	5	8.78241	1.39286	5	9.15124	2.98002	4	10.5506	0.884932	5	15.9947	4.07313	5	14.6784	4.66121	5
Q02645	97	Protein hu-li tai shao										12.6692	3.76058	4
Q02748	149	Eukaryotic translation initiation factor 4A										10.1775	2.12305	4	17.1987	3.84283	5
Q07327	375	Ras opposite (Protein ROP)													16.1516	4.86804	4
Q0E8V7	39	uncharacterized protein CG34132 (IP17740p)				84.2633	0.654623	3
Q0KIA8	256	Carnitine O-Acetyl-Transferase (CG1041; isoform B)										14.1507	1.19498	4	15.9636	2.02509	4	16.2666	5.98284	3
Q23997	435	Imaginal disc growth factor 6 (Chitinase-like protein CG5210)										64.4816	11.5493	4	85.0835	6.92385	4
Q24048	153	Nervana 2 (Sodium/potassium-transporting ATPase subunit beta-2)										64.4823	8.6286	4	80.3298	5.36875	4
Q24048	165	Nervana 2 (Sodium/potassium-transporting ATPase subunit beta-2)	70.8709	5.78249	4				74.3029	9.1523	3	65.4194	4.98903	5	82.1776	6.33427	3
Q24048	175	Nervana 2 (Sodium/potassium-transporting ATPase subunit beta-2)	74.1477	5.97603	5	73.0707	6.16266	4	68.4035	10.3963	4	66.8589	2.77565	5	81.3766	9.15254	5
Q24048	189	Nervana 2 (Sodium/potassium-transporting ATPase subunit beta-2)										57.2258	0.800036	4
Q24186	90	40S ribosomal protein S5a										23.1084	3.61489	5	35.6382	9.29085	5
Q24186	196	40S ribosomal protein S5a													7.69403	3.54815	5
Q24251	48	ATP synthase subunit d, mitochondrial	7.42351	3.05856	5	8.35607	2.4483	5	6.91837	3.2178	5	7.96835	0.650562	5	15.319	3.34983	5	13.648	3.56856	5
Q24253	381	AP complex subunit beta (LP17054p)										5.29755	0.917901	4	7.74193	3.66752	4
Q24400	12	Muscle LIM protein Mlp84B	35.9777	1.08484	5	33.5502	6.19723	5	27.9749	5.10707	5							35.2063	5.18776	3
Q24400	15	Muscle LIM protein Mlp84B				31.8279	5.03989	5
Q24400	36	Muscle LIM protein Mlp84B	39.4624	3.00364	5
Q24400	51	Muscle LIM protein Mlp84B	24.1897	2.68668	5	20.0177	5.97365	5	22.2451	5.97132	5	27.5404	2.47412	5	31.8364	5.29985	5	28.4683	8.90487	5
Q24400	120	Muscle LIM protein Mlp84B	35.9026	2.68164	5	30.6854	7.56386	5	28.733	6.95322	5	39.0634	3.581	5	37.4278	3.39477	5	33.9147	7.53029	5
Q24400	123	Muscle LIM protein Mlp84B	42.2138	1.6024	3							46.8208	6.60557	5	41.9886	4.3574	5	46.1912	5.92318	3
Q24400	195	Muscle LIM protein Mlp84B	13.8981	1.83254	5	13.8327	4.82313	5	12.5091	4.73389	5	16.2015	1.98919	5	21.9392	2.93926	5	19.6355	6.07342	5
Q24400	222	Muscle LIM protein Mlp84B	33.6925	1.33806	5	29.2379	6.97895	5	27.2477	5.70771	5	38.1835	3.46208	5	35.382	2.86845	5	33.4338	6.47064	5
Q24400	225	Muscle LIM protein Mlp84B	35.2914	2.66578	5	30.302	8.10182	5	31.1979	6.45799	4	38.5417	2.17907	5	34.7032	4.87623	5	34.1799	9.52578	5
Q24400	271	Muscle LIM protein Mlp84B	40.0738	1.50305	5	33.6147	8.38136	5	35.6894	6.56483	5	46.8785	3.31798	5	41.3169	6.55347	5	41.5079	8.75629	5
Q24400	328	Muscle LIM protein Mlp84B	33.8302	2.36853	5	30.019	6.36144	4	31.2681	4.82041	4	36.0578	5.81357	5	37.7283	8.54216	5	37.2727	9.59214	5
Q24400	377	Muscle LIM protein Mlp84B	30.5278	2.18296	5	27.8949	7.55312	4	26.3884	5.56728	5
Q24400	470	Muscle LIM protein Mlp84B	36.7476	1.84892	4	32.4191	5.79338	4	40.191	6.38945	3
Q24498	34	Ryanodine receptor 44F										21.9303	0.843801	4
Q24498	1633	Ryanodine receptor 44F										9.37216	0.975759	4
Q24560	12	Tubulin beta-1 chain	12.0962	2.0056	5	9.76776	2.27478	5	10.1871	3.04872	5	11.9855	1.5291	5	16.4051	3.30482	5	17.3052	4.99365	5
Q24560	239	Tubulin beta-1 chain										9.3646	2.18125	4	11.5889	2.72712	4
Q24560	303	Tubulin beta-1 chain	6.05182	1.82622	3	5.02735	1.01383	5	6.64158	4.62174	5	6.37747	0.459227	5	10.9049	2.37344	5	9.68428	3.65528	5
Q24560	354	Tubulin beta-1 chain	6.56388	1.76945	5	7.99981	1.63531	5	6.55278	2.56252	5	10.1372	3.67418	5	13.9361	1.69297	5	11.5001	2.7818	5
Q26365	72	stress-sensitive B (ADP,ATP carrier protein)	3.83678	1.34241	5	4.42238	1.28827	5	4.86545	3.23427	5	4.48083	0.237901	5	8.8323	2.29834	5	6.42089	2.77593	5
Q26365	144	stress-sensitive B (ADP,ATP carrier protein)	4.97625	1.46365	5	5.2507	1.24316	5	6.28575	3.35277	5	4.89785	0.431722	5	7.79863	1.88393	5	7.01663	3.12105	5
Q26365	174	stress-sensitive B (ADP,ATP carrier protein)	6.0819	2.76389	5	8.52854	2.9462	5	6.6138	5.26096	5	7.03855	0.846879	5	15.8214	3.52929	5	9.89211	3.03256	5
Q26365	271	stress-sensitive B (ADP,ATP carrier protein)	6.56155	1.43478	4	6.80242	1.39647	4	7.19354	3.1009	5	4.7178	0.395073	5	7.81539	1.84481	5	4.70685	1.9388	3
Q27268	236	ATP-dependent RNA helicase WM6													14.5426	2.76674	3
Q59DP8	43	Plasma membrane calcium ATPase; isoform N	5.27009	2.33276	3	4.8266	1.96379	4	4.58529	3.8272	4	3.70084	0.499745	4	11.7528	6.64039	5	7.49042	2.26251	4
Q59DP8	626	Plasma membrane calcium ATPase; isoform N										18.017	9.56179	3
Q59E65 (A8DYP0)	1139	Obscurin (Unc-89; isoform B)										19.2396	0.970828	4				24.686	7.29112	3
Q59E65 (A8DYP0)	1537	Obscurin (Unc-89; isoform B)										4.95699	0.908325	3
Q59E65 (A8DYP0)	2247	Obscurin (Unc-89; isoform B)	12.0707	1.97482	5	8.88436	2.8787	5	9.78217	3.99953	5	11.8268	0.567105	5	16.4861	8.32632	5	17.1949	5.68135	5
Q59E65 (A8DYP0)	2331	Obscurin (Unc-89; isoform B)	11.1081	3.65072	5	7.13511	2.50937	5	8.68036	3.71227	5				13.408	1.82265	3	16.2676	6.99713	4
Q59E65 (A8DYP0)	2509	Obscurin (Unc-89; isoform B)										11.5479	0.137704	3	15.6709	1.93976	3
Q59E65 (A8DYP0)	2617	Obscurin (Unc-89; isoform B)										26.4953	2.28406	4
Q59E65 (A8DYP0)	2730	Obscurin (Unc-89; isoform B)	21.6684	4.34607	3
Q59E65 (A8DYP0)	3427	Obscurin (Unc-89; isoform B)	9.76368	1.61349	5	8.98997	2.59405	5	9.08168	3.76533	4
Q59E65 (A8DYP0)	3721	Obscurin (Unc-89; isoform B)										11.2058	0.243804	4
Q59E65 (A8DYP0)	3820	Obscurin (Unc-89; isoform B)										5.57758	0.692887	3	10.8984	7.55319	4
Q59E65 (A8DYP0)	4085	Obscurin (Unc-89; isoform B)										4.6416	0.516359	4	10.2638	4.44491	5	7.70863	3.15445	4
Q59E65 (A8DYP0)	4115	Obscurin (Unc-89; isoform B)				8.29287	3.32542	3							13.4505	3.66788	4
Q7JS69	34	Nervana 3; isoform D										14.5342	0.425864	3	21.3558	3.80315	4
Q7JUS9	101	Mitochondrial phosphate carrier protein 1 (RH64567p)	6.96932	2.22011	5	8.67216	2.94859	5	6.65649	4.1749	5				19.8544	7.51962	4	15.1084	12.3145	5
Q7JVH6	185	uncharacterized protein CG9436 (LD24696p)				16.256	0.871448	3				19.7609	2.29984	4	25.0926	3.67612	5	20.7876	4.00478	4
Q7JXB5	211	Phosphoenolpyruvate carboxykinase 2 (RE12569p)																14.8866	6.45681	3
Q7K1C0	17	NADH dehydrogenase (ubiquinone) 15 kDa subunit (MIP04232p)				12.8733	1.42046	3				10.89	2.03634	4	22.6601	5.60197	4
Q7K1Q6	172	Jabba, isoform B (LD47410p)													11.3204	3.32357	5
Q7K4T8	295	uncharacterized protein CG8520 (LD23856p)				5.66089	1.52531	3							10.1496	2.01339	5
Q7K569	78	Glycerophosphate oxidase-1; isoform D													22.1698	4.73433	4	20.132	1.95436	3
Q7K569	207	Glycerophosphate oxidase-1; isoform D										13.6386	0.900534	4	19.7197	4.63704	5	19.1004	7.43624	4
Q7K569	223	Glycerophosphate oxidase-1; isoform D	12.8111	1.71358	5	9.29709	2.19386	5	12.9012	4.90687	5	13.1086	0.486691	5	18.6418	3.87189	5	17.5895	6.78875	5
Q7K569	238	Glycerophosphate oxidase-1; isoform D	18.3167	13.3756	5	10.2483	3.43513	5	12.6686	6.42835	5	12.9385	0.961039	5	20.3906	3.57576	5	19.3836	6.48947	5
Q7K569	259	Glycerophosphate oxidase-1; isoform D	14.0084	2.19928	5	10.0074	2.63987	5	12.7593	4.67801	5	13.4324	0.29694	5	18.0492	4.66428	5	18.8315	6.26716	5
Q7K569	278	Glycerophosphate oxidase-1; isoform D	15.4611	2.51164	5	14.2006	0.726318	3	18.4983	3.42905	3	16.5163	0.35062	5	20.2949	2.95085	5	22.101	7.75687	5
Q7K569	352	Glycerophosphate oxidase-1; isoform D										11.8437	0.434703	4	18.5911	1.90968	4	14.8928	4.57929	4
Q7K569	448	Glycerophosphate oxidase-1; isoform D	6.41409	1.51837	5	6.44023	1.50096	5	7.37099	4.21366	5	6.87832	0.234802	5	13.3785	2.84894	5	11.2638	3.60987	5
Q7K569	486	Glycerophosphate oxidase-1; isoform D	9.40076	2.69123	5	9.06901	1.79283	5	9.65136	4.56426	5	8.9752	0.0687156	5	16.6313	3.10818	5	15.625	5.62009	5
Q7K569	541	Glycerophosphate oxidase-1; isoform D										5.39533	0.299839	3	10.8308	3.14561	4
Q7K5K3	302	Pyruvate dehydrogenase E1 subunit beta, mitochondrial (GH08474p)	17.531	5.16849	5	14.4058	9.31607	4	18.4373	3.60108	5	13.402	2.60331	5	18.3103	8.47356	5
Q7K5K3	321	Pyruvate dehydrogenase E1 subunit beta, mitochondrial (GH08474p)	14.0882	1.73023	5	11.3649	4.40405	5	10.7789	3.65097	5	15.1696	1.36593	5	20.2858	2.35106	5	18.2594	5.17998	5
Q7K860	71	Troponin C isoform 4; isoform B	5.67988	2.72872	5	6.61118	2.27315	5	8.1872	7.66253	5	6.31671	1.30731	5	12.2928	4.4411	5	10.07	3.71742	5
Q7KN62	569	Transitional endoplasmic reticulum ATPase TER94							12.7227	6.17423	3	12.6592	1.31051	5	18.6949	2.82892	5	15.9411	4.10066	5
Q7KN75	1042	Dodeca-satellite-binding protein 1; isoform F													26.5833	19.2879	4
Q7KN97	378	Pyruvate carboxylase	8.21515	1.56116	4	5.7128	1.68533	5	7.69527	1.62715	4	8.29055	0.391394	4	13.1407	2.63618	3	14.4951	1.72662	3
Q7KN97	550	Pyruvate carboxylase													12.3492	2.89844	4	11.6628	3.40709	4
Q7KN97	853	Pyruvate carboxylase	13.2369	2.35378	3	8.6805	0.337411	3	12.9538	4.26989	3	14.4997	2.38373	5	18.282	2.38139	5	17.5036	5.08561	5
Q7KN97	1003	Pyruvate carboxylase										9.28509	0.621787	4	13.9476	3.99015	4	14.5069	2.53015	3
Q7KR04	13	40S ribosomal protein S15Ab																15.0265	3.01757	3
Q7KR04	72	40S ribosomal protein S15Ab													19.5907	5.90562	5
Q7KSQ0	78	Citrate transport protein (RH27308p)							9.52716	4.86279	3
Q7KSU6	183	Transketolase (CG8036; isoform D)				7.3947	1.03801	3
Q7KTK9	224	Dihydrolipoamide S-acetyltransferase (CG5261; isoform A)							10.4595	2.29511	3	6.70305	2.22856	4	9.80234	2.73325	5	13.3946	4.67142	3
Q7KTW5	37	Inositol-1-monophosphatase (RE10407p)							12.5622	2.90128	4							22.3564	4.98953	3
Q7KUB0	60	Isocitrate dehydrogenase [NADP]	10.3807	2.19712	4	9.04628	2.57013	5	10.3331	4.09741	5	11.8593	0.849651	5	15.4615	2.84002	5	19.0078	7.12315	5
Q7KUB0	73	Isocitrate dehydrogenase [NADP]				12.7885	2.79327	3				18.2017	3.45198	4
Q7KUB0	377	Isocitrate dehydrogenase [NADP]													11.335	4.4508	4
Q7KUQ5	33	Limpet; isoform F	36.0399	3.59165	5	34.808	4.03746	5	36.0302	4.90178	5	41.5689	0.704853	5	39.0463	5.80271	4	37.0719	6.22549	5
Q7KV27	144	Alanine transaminase (CG1640; isoform F)										12.3507	2.00065	4	18.9545	4.62559	5	14.3475	6.17527	3
Q7KV27	250	Alanine transaminase (CG1640; isoform F)													17.9518	2.61136	3
Q7KV27	392	Alanine transaminase (CG1640; isoform F)										7.10541	0.616792	3	9.14282	0.205509	3	9.32723	3.68512	3
Q7KVP4	152	Glycogen debranching enzyme (CG9485; isoform E)										6.67622	0.522641	4	13.1561	2.9643	4
Q7KVP4	354	Glycogen debranching enzyme (CG9485; isoform E)	8.86294	1.7767	5	8.03799	2.09751	5	7.50668	2.65601	5	7.90309	1.28074	5	12.058	2.12102	4	11.4413	3.49993	4
Q7KVP4	928	Glycogen debranching enzyme (CG9485; isoform E)													10.2696	4.375	3
Q7KVP4	976	Glycogen debranching enzyme (CG9485; isoform E)										9.19449	1.1819	4	17.2843	6.63008	5	9.40319	3.28156	4
Q7YU05	114	Pyruvate dehydrogenase E1 alpha subunit (Lethal (1) G0334; isoform B)										25.023	0.664385	4	28.1829	3.84314	4	29.5073	11.5273	3
Q7YU05	155	Pyruvate dehydrogenase E1 alpha subunit (Lethal (1) G0334; isoform B)										16.516	2.91881	4
Q7YU05	171	Pyruvate dehydrogenase E1 alpha subunit (Lethal (1) G0334; isoform B)	11.016	1.32335	5	9.65233	2.40623	5	10.9396	3.8026	5	11.8011	1.6867	5	17.6036	2.44633	5	17.3367	5.68951	5
Q868Z9	2824	Papilin							75.8822	8.19808	3
Q86BQ4	38	Histidine triad nucleotide binding protein 1 (CG2862; isoform B)	29.8597	5.1117	4				23.0594	7.38588	5				33.6892	4.42942	4	28.3243	9.30918	4
Q8I0E9	460	Heat shock protein 70 cognate 1; isoform D
Q8I0E9	517	Heat shock protein 70 cognate 1; isoform D													13.1247	2.30496	4
Q8INE6	54	Oligomycin sensitivity-conferring protein; isoform B	7.58035	2.03909	5	6.00462	1.18089	5	8.82944	4.22792	5	8.50433	1.31346	5	12.4353	3.72207	5	16.0389	7.74098	5
Q8IPE8	322	Mitochondrial trifunctional protein alpha subunit (CG4389; isoform C)				8.18366	2.13475	4	8.06415	3.27134	5
Q8IPG9	51	Basigin (LD19437p)							67.256	15.129	5	65.3582	5.18571	5	87.756	2.55239	4
Q8IPP8	181	uncharacterized protein CG31548	9.81583	4.22519	3							9.86569	0.361624	4	15.9249	2.50557	4	14.4417	4.57209	4
Q8IQ53	29	Ubiquitin-conjugating enzyme variant 1A; isoform B										12.3916	2.18372	3	15.1657	0.597755	3
Q8IQQ0	160	Oxoglutarate dehydrogenase, mitochondrial (RE42354p)	9.0304	1.76412	3
Q8IQQ0	219	Oxoglutarate dehydrogenase, mitochondrial (RE42354p)													7.96969	3.00076	3
Q8IQQ0	287	Oxoglutarate dehydrogenase, mitochondrial (RE42354p)													12.2535	3.85044	3
Q8IQQ0	326	Oxoglutarate dehydrogenase, mitochondrial (RE42354p)	4.9582	1.35054	5	6.02151	1.71205	5	5.54882	3.53384	5	6.39389	0.783451	5	13.2579	3.3986	5	7.79308	2.15716	5
Q8IQQ0	464	Oxoglutarate dehydrogenase, mitochondrial (RE42354p)	11.1554	1.99185	5	10.5262	2.13571	5	10.0216	3.03954	4	11.4321	0.561587	5	18.8643	2.75659	5	15.1462	3.20331	5
Q8IQQ0	490	Oxoglutarate dehydrogenase, mitochondrial (RE42354p)										10.5681	0.689489	4	14.0541	4.44889	5	14.6478	6.17909	4
Q8IQQ0	504	Oxoglutarate dehydrogenase, mitochondrial (RE42354p)	10.8769	1.4936	3							7.61515	0.314212	4	13.3296	3.55065	5	13.0041	3.92752	5
Q8IQQ0	539	Oxoglutarate dehydrogenase, mitochondrial (RE42354p)	14.5272	2.59822	5				12.7593	2.1131	4	11.1294	1.0057	5	17.1209	4.21484	5	15.7709	5.12381	5
Q8IQQ0	569	Oxoglutarate dehydrogenase, mitochondrial (RE42354p)				7.46652	3.08221	4	9.72332	4.62026	3	6.99784	1.00435	5	11.586	3.38453	5	11.8852	5.53853	5
Q8IQQ0	795	Oxoglutarate dehydrogenase, mitochondrial (RE42354p)										15.58	1.20791	3
Q8IQW2	24	Cytochrome c oxidase subunit 6B (RE29690p)	89.782	3.51861	5	92.1803	2.51866	5	92.6764	3.8784	5	89.7469	3.98877	5	96.8529	1.37769	5	96.3399	1.95581	5
Q8IQW2	45	Cytochrome c oxidase subunit 6B (RE29690p)	89.243	4.05089	5	91.4528	2.54057	5	91.5701	3.74559	5	88.0036	7.71953	5	96.0432	1.10089	5	93.8139	3.36168	5
Q8IR13	87	Eukaryotic translation initiation factor 4H1 (RNA-binding protein 2; isoform B)													18.8079	6.77679	3
Q8IRQ5	222	Fumarate hydratase 1 (Lethal (1) G0255; isoform B)	5.07086	1.13785	5	4.65912	1.16948	5	5.57575	3.14346	5	5.94027	0.633784	5	10.5887	1.8504	5	9.18494	3.60366	5
Q8IRQ5	391	Fumarate hydratase 1 (Lethal (1) G0255; isoform B)	7.35094	1.93148	5	7.37772	1.849	5	7.40253	3.54832	5	8.67968	0.892446	5	14.3961	2.61367	5	12.5521	3.67211	5
Q8MRK8	205	uncharacterized protein CG12136 (GH26280p)	9.02749	1.52743	5	8.31326	1.69821	4
Q8MSI2	32	Sarcoplasmic calcium-binding protein 1	14.2419	2.59553	5	13.2135	2.43255	5	16.0374	6.92755	5	15.1013	1.09234	5	21.7496	5.13241	5	24.6403	8.21793	5
Q8MSI2	38	Sarcoplasmic calcium-binding protein 1	14.611	2.27814	5	13.2125	3.05204	5	18.3757	8.89423	5	18.632	2.39191	5	26.9655	5.15678	4	25.5461	8.40755	5
Q8MSI2	46	Sarcoplasmic calcium-binding protein 1	14.8901	2.4949	5	15.5147	4.04197	5	15.8923	7.80053	5							23.6805	7.94437	4
Q8MSI2	90	Sarcoplasmic calcium-binding protein 1	11.5518	2.20938	5	11.4292	3.42601	5	11.4178	4.80072	5				21.2191	3.44819	3	20.4219	0.226681	3
Q8MSI2	130	Sarcoplasmic calcium-binding protein 1	11.4532	2.86649	5	9.41218	3.04484	5	12.3772	6.84132	5							25.8026	7.29181	3
Q8MST5	12	beta-Tubulin at 97EF (LP10436p)													18.609	3.23721	4	18.27	7.97398	4
Q8MST5	303	beta-Tubulin at 97EF (LP10436p)										9.87317	1.04175	4	13.9554	2.97732	3
Q8SY61	35	General odorant-binding protein 56d				75.8514	7.10132	3	80.3693	10.633	3	66.9837	17.4187	4	90.3086	1.07771	4	77.2278	8.62205	3
Q8SY69	64	MICOS subunit 10b (RH61753p)	37.9495	5.51261	5	33.2271	5.66695	4	35.3532	8.52563	5	41.7353	5.17408	5	51.6969	13.4865	5
Q8T8R1	10	CCHC-type zinc finger nucleic acid binding protein				47.3952	6.52867	4										48.8471	8.37598	4
Q8T8R1	20	CCHC-type zinc finger nucleic acid binding protein	32.4161	4.09399	4
Q8T8R1	60	CCHC-type zinc finger nucleic acid binding protein	58.6187	4.68253	4							50.9752	0.666165	3	56.8166	6.26726	3
Q8T8R1	70	CCHC-type zinc finger nucleic acid binding protein	45.7006	3.64964	5	45.2131	6.47341	5	42.7664	7.08723	5	47.6807	2.33253	5	52.2394	4.73123	4	41.8142	10.4975	3
Q8T8R1	80	CCHC-type zinc finger nucleic acid binding protein							48.199	6.36175	4	51.0065	3.27245	5	53.8352	5.20706	5	47.3751	6.58067	3
Q8T8R1	111	CCHC-type zinc finger nucleic acid binding protein										35.322	0.668181	3
Q8T8R1	125	CCHC-type zinc finger nucleic acid binding protein				46.008	3.06437	5	48.342	8.19592	5	51.3261	3.29919	5	53.5416	4.74981	5	51.9021	6.07186	5
Q94511	85	NADH dehydrogenase (ubiquinone) 75 kDa subunit	29.8806	2.29342	5	23.7571	7.04867	5	26.6005	7.92507	5	32.3399	2.11076	5	32.8825	5.67033	5	33.4362	8.55872	5
Q94511	88	NADH dehydrogenase (ubiquinone) 75 kDa subunit	25.7708	2.44998	5
Q94511	102	NADH dehydrogenase (ubiquinone) 75 kDa subunit				14.2207	4.77191	4				16.2762	1.67803	5	22.78	4.04072	5	19.9525	5.10126	4
Q94511	308	NADH dehydrogenase (ubiquinone) 75 kDa subunit	10.75	2.30086	5	9.97474	2.00943	5	9.5711	3.95501	5	11.3269	0.915354	5	16.6543	2.00658	5	15.3483	3.94608	5
Q94511	467	NADH dehydrogenase (ubiquinone) 75 kDa subunit	9.49697	1.59372	5	8.16481	2.34403	5	8.1349	3.79187	5	9.87073	0.72222	5	14.0829	2.21752	5	12.6008	3.64773	5
Q94511	508	NADH dehydrogenase (ubiquinone) 75 kDa subunit	4.02705	1.74773	3	3.86772	0.559972	5	6.38417	5.49715	4	3.58077	0.676349	5	9.10739	2.51104	5	7.42204	2.57206	5
Q94511	570	NADH dehydrogenase (ubiquinone) 75 kDa subunit										8.74825	0.965916	4	12.6947	2.64947	5	16.9461	3.90618	4
Q94511	712	NADH dehydrogenase (ubiquinone) 75 kDa subunit	8.38631	1.95324	5	7.18733	2.82955	5	8.64466	4.41879	5	9.73577	0.488567	5	15.3182	3.40176	5	15.0465	5.15326	5
Q94514	100	Cytochrome c oxidase subunit 5A; mitochondrial	24.1451	5.17623	5	23.353	6.02523	5	21.7003	5.18799	5	21.3611	1.61106	5	30.4831	6.44364	5	26.7339	6.23263	5
Q94516	193	ATP synthase subunit b, mitochondrial	6.30712	1.51185	5	5.53915	1.63794	5	6.40734	2.79508	5	6.55108	0.607465	5	11.6127	2.68934	5	12.0366	4.61831	5
Q94516	229	ATP synthase subunit b, mitochondrial	5.44137	1.82076	5	5.6287	1.7078	5	6.59018	4.40361	5	6.34786	0.614919	5	12.2322	2.75559	5	11.564	4.17653	5
Q94522	42	Succinyl-CoA ligase [ADP/GDP-forming] subunit alpha; mitochondrial	19.6771	2.01347	5	16.5959	3.99377	5	18.8903	6.58961	5	19.6835	1.55534	5	24.7818	4.66225	5	27.2168	6.11283	5
Q960M4	79	Peroxiredoxin-5 (RE23139p)	50.9095	2.48539	5	48.9969	6.33257	5	43.9041	4.96109	5	45.5813	3.44936	3	53.4958	7.32771	5	49.512	8.36795	5
Q960M4	181	Peroxiredoxin-5 (RE23139p)	33.7585	2.1381	5	32.55	5.13099	5	28.7737	4.56111	5	32.244	2.8382	5	38.2828	6.89386	5	38.3327	6.31052	5
Q9GNH8	439	Hexokinase A	7.65827	2.41543	3
Q9GU68	74	Eukaryotic translation initiation factor 5A	22.4923	4.84988	3	16.3047	2.38855	3	21.6178	6.09909	3	18.0964	0.8643	4	27.4781	3.45617	5	26.7203	6.49761	5
Q9TVP3	70	J domain-containing protein													14.9986	2.76205	5	14.3989	2.78708	4
Q9TVP3	146	J domain-containing protein													25.5344	5.70453	3
Q9V3P0	168	Peroxiredoxin 2							16.2972	5.38577	5				26.4957	2.96085	4
Q9V3W0	109	RutC family protein UK114																18.2034	6.60271	3
Q9V3W2	78	NADH dehydrogenase (ubiquinone) B17 subunit (Lethal (2) 35Di; isoform A)										9.78068	0.506516	4	16.8577	3.32932	5
Q9V3W2	136	NADH dehydrogenase (ubiquinone) B17 subunit (Lethal (2) 35Di; isoform A)	7.84542	1.74498	5	7.65829	2.01914	5	7.73491	3.60943	5	9.37343	0.885658	5	15.3177	3.67084	5	14.2984	4.50846	5
Q9V427	322	Innexin 2													14.9222	7.39494	3
Q9V496	88	Apolipophorins				66.7153	3.877	4				72.5772	0.471169	4	85.4136	7.45723	3	81.8547	9.94556	3
Q9V496	168	Apolipophorins	68.3923	5.50656	5	65.365	6.95936	5	63.3388	10.3841	5	60.0344	0.597401	5	84.1158	9.88576	5	83.9586	8.25423	5
Q9V496	192	Apolipophorins	73.5384	5.04933	5	68.2339	8.88431	5	68.6718	10.0897	5	62.278	2.51525	5	90.7016	3.27598	4	86.1221	6.68707	4
Q9V496	435	Apolipophorins										51.9056	13.7049	4	80.4723	4.52004	3
Q9V496	454	Apolipophorins	74.5123	7.40007	5	71.0724	9.34768	5	68.1347	12.8196	5	56.1588	8.86527	4
Q9V496	489	Apolipophorins	77.2672	5.28047	5	73.0262	7.58731	5	74.0397	9.69174	5	67.7902	0.899206	5	88.7386	6.76941	5	87.1486	6.38397	3
Q9V496	511	Apolipophorins	55.4102	9.18327	5	65.5707	11.0269	4	69.2864	5.49297	3				77.1714	5.57015	4
Q9V496	2048	Apolipophorins										62.602	3.98787	5	78.8538	4.1058	4	67.5626	11.8179	3
Q9V496	2810	Apolipophorins	66.8282	4.37076	5	57.7301	6.91855	5	62.382	7.56576	4	54.5469	1.09977	5	79.8961	5.42411	5	75.2979	8.85546	5
Q9V496	2949	Apolipophorins	69.1744	7.23801	5	62.4414	8.3365	5	61.1187	9.82049	5	59.5487	2.07449	5	84.1747	4.18108	5	80.5716	7.75616	5
Q9V496	2994	Apolipophorins	65.7417	9.11297	5	67.287	10.1638	5	60.2708	16.3668	5	58.8774	6.76257	5	89.1873	2.91102	5	83.6238	9.72261	5
Q9V496	3037	Apolipophorins				78.9847	2.99878	3				82.0493	8.03369	4				82.0465	10.6226	3
Q9V496	3321	Apolipophorins	67.9126	7.71015	4	62.1492	8.80501	4	63.7361	10.705	5	65.956	5.76399	5	85.4428	1.33604	4	79.7919	9.71228	4
Q9V496	3323	Apolipophorins	78.2588	5.71117	5	72.7615	9.73897	5	72.6482	10.8625	5	70.2593	5.85099	5	91.9479	2.8912	5	88.3262	7.28703	5
Q9V4E0	352	NADH dehydrogenase (ubiquinone) 49 kDa subunit (LD47962p)	6.45647	1.16066	5	5.56445	1.4902	5	7.75776	2.86973	4	7.93854	0.862694	5	12.5769	2.12354	5	12.1501	4.25734	5
Q9V6U9	242	Mitochondrial trans-2-enoyl-CoA reductase										9.43079	1.75895	4	13.5191	2.18986	5	14.7567	5.4903	4
Q9V8M5	64	Probable 3-hydroxyisobutyrate dehydrogenase, mitochondrial										11.4026	0.962797	4	18.7892	5.32164	5	16.7297	5.01329	5
Q9VAC1	57	uncharacterized protein CG7920 (GM14349p)	11.6824	2.17056	5	9.71218	2.31255	5	11.7218	4.49698	5	13.0119	0.743179	5	18.0818	3.0784	5	20.2602	6.59715	5
Q9VAJ4	125	General odorant-binding protein 99a				94.6315	2.64435	3
Q9VAM6	100	CDGSH iron-sulfur domain	29.4851	3.54167	5	29.0454	4.27339	5	29.6323	6.67565	5
Q9VAM6	111	CDGSH iron-sulfur domain													40.8732	7.64799	4
Q9VAN7	24	Phosphoglyceromutase 78; isoform C													17.4956	6.90911	4
Q9VB69	96	Malic enzyme b	9.68134	2.05295	5	7.16584	2.83811	5	9.54042	4.67173	5	9.47376	0.679691	5	14.2902	2.91367	5	16.6343	5.97787	5
Q9VB69	203	Malic enzyme b										16.1971	1.14726	3	18.1415	2.08909	4
Q9VB69	455	Malic enzyme b	8.41568	2.69412	5	7.41123	2.06784	3							14.053	1.74387	4	14.7501	5.16694	4
Q9VBP6	243	Succinic semialdehyde dehydrogenase; isoform E													16.9289	5.63398	3
Q9VBU9	77	40S ribosomal protein S27	12.9308	2.21202	5	14.1708	3.82938	5				15.5198	2.93035	4	23.3406	1.82603	5	22.7174	2.40709	3
Q9VCD9	109	uncharacterized protein CG6000; isoform A	34.3803	6.28726	5	26.3116	6.86242	5	25.1876	10.6488	4	30.3026	1.31508	5	34.4604	5.01037	5	38.7099	8.62008	5
Q9VCI3	82	Lipid storage droplets surface-binding protein 1				24.4724	11.0427	3	17.8133	7.26047	3	9.53336	0.0395727	4	17.8005	6.86185	5	14.4976	4.38465	4
Q9VD58	40	Isocitrate dehydrogenase 3b (GH26270p)	15.5857	2.14578	5	12.2079	2.41906	5	14.3612	5.09905	5	15.1128	0.689296	5	19.7955	3.27849	5	21.8364	5.68992	5
Q9VD58	71	Isocitrate dehydrogenase 3b (GH26270p)							9.58115	3.6853	4	9.35903	0.720507	4	14.4269	2.57812	5	12.2211	4.82099	4
Q9VD58	222	Isocitrate dehydrogenase 3b (GH26270p)	5.84231	1.68564	5	6.30584	1.4753	5	6.06739	3.77325	5	7.61583	0.782804	5	20.0599	11.8988	5	11.3586	3.51513	5
Q9VD58	317	Isocitrate dehydrogenase 3b (GH26270p)				5.87549	1.61844	3				4.3774	0.329014	4	7.57828	2.33174	5	6.07059	3.40551	3
Q9VEB1	30	Malate dehydrogenase 2, mitochondrial (RE60471p)	16.3328	3.05005	5	11.9068	3.30793	5	13.399	4.63402	5	16.3288	1.2891	5	19.6156	4.4633	5	19.6016	5.65843	5
Q9VEB1	132	Malate dehydrogenase 2, mitochondrial (RE60471p)	8.54187	2.79053	5	10.4163	2.93094	5	8.83377	5.47306	5							15.7418	1.21674	3
Q9VEB1	147	Malate dehydrogenase 2, mitochondrial (RE60471p)	7.97649	3.16164	5	10.0487	2.48765	5	8.16975	5.10822	5	10.165	1.67297	5	17.6907	3.60987	5	11.9949	3.57872	5
Q9VEB1	275	Malate dehydrogenase 2, mitochondrial (RE60471p)													14.2742	3.66126	4
Q9VEJ0	206	Peroxiredoxin 3 (Thioredoxin peroxidase 3)	25.8793	5.37831	5	28.9157	6.59077	5	24.9014	9.46613	4	22.8053	3.62233	5	33.6596	5.80666	5
Q9VEN1	1604	Filamin A	16.3511	2.86523	3
Q9VEN1	1726	Filamin A	15.6679	1.82435	5	12.0777	1.08332	3	12.8662	4.49613	4	15.7525	0.558071	5	18.225	1.54645	5	17.8423	3.913	4
Q9VEX6	564	Belphegor													10.234	1.33845	4	16.7044	4.33478	4
Q9VF24	184	crossveinless d (GH05619p)				61.5055	9.90469	3
Q9VF27	197	NADH dehydrogenase (ubiquinone) 23 kDa subunit													18.7465	3.35999	5
Q9VFC8	462	Glycogen synthase	16.715	2.21335	5	13.9117	1.99257	3	15.6224	4.44715	4	15.4743	1.20053	5	24.8847	4.05174	5	20.7967	4.99001	5
Q9VFC8	494	Glycogen synthase										16.5011	0.718047	4	22.6207	6.27167	5	20.6199	8.56626	3
Q9VFF0	128	Ubiquinol-cytochrome c reductase core protein 1 (GH01077p)	8.76189	1.76586	5	6.90638	1.98466	5	8.67152	4.0403	5				12.7965	4.04656	4	13.1567	5.03318	5
Q9VFF0	370	Ubiquinol-cytochrome c reductase core protein 1 (GH01077p)	5.69209	1.83028	5	5.73211	1.35144	5	7.61419	4.34714	4	6.29349	0.844238	5	10.9034	2.01094	5	9.87711	4.08335	5
Q9VFF0	400	Ubiquinol-cytochrome c reductase core protein 1 (GH01077p)	12.8716	2.8653	5	14.8092	3.23168	5	14.2876	5.90242	4	16.5473	1.35975	5	22.5078	1.98894	5	17.5193	4.43598	5
Q9VFF0	409	Ubiquinol-cytochrome c reductase core protein 1 (GH01077p)	12.1854	2.70612	5	11.9063	2.26859	5	11.766	6.04669	5	14.1057	1.29677	5	17.5728	2.75791	5	15.04	4.05123	5
Q9VFF0	443	Ubiquinol-cytochrome c reductase core protein 1 (GH01077p)	12.3589	4.04409	5	15.2499	3.48263	5	12.8176	7.63946	5	14.097	2.13372	5	24.7719	3.55502	5	18.3156	4.97666	5
Q9VFR2	804	uncharacterized protein CG9297 (FI18807p1)										47.8963	8.90507	4	40.4197	11.6222	5
Q9VG32	257	Malic enzyme							11.8766	3.57207	5	8.79479	0.959429	4	13.1061	3.15864	5	11.8324	4.1912	5
Q9VG32	616	Malic enzyme							15.6191	0.816689	3				21.1152	5.04934	5	24.4027	5.45957	3
Q9VG32	629	Malic enzyme	21.3007	5.68917	4				20.6006	7.55091	4							30.5247	4.97724	3
Q9VG82	490	Probable cytochrome P450 9f2													20.3465	7.7203	3
Q9VGS2	172	Translationally-controlled tumor protein homolog										4.50517	0.804908	3	9.7136	1.46932	3
Q9VHJ8	369	Succinyl-coenzyme A synthetase β subunit, ADP-forming (SkpA associated protein; isoform B)				6.90751	0.367907	3	10.1128	4.44959	5	6.81315	0.372286	4	10.7077	3.31445	5	12.0565	5.91577	5
Q9VHX4	307	uncharacterized protein CG2767 (LD24679p)													14.4541	1.72318	3
Q9VIE8	133	Mitochondrial aconitase 1	8.28877	1.82021	5	8.18389	1.93034	5	7.79741	3.23646	5	9.86908	0.841624	5	14.4082	1.6964	5	12.8503	3.79518	5
Q9VIE8	165	Mitochondrial aconitase 1				5.39414	1.70514	5	5.9289	5.70027	4	4.92762	0.958575	5	11.2796	2.81752	5	8.14569	3.44707	5
Q9VIE8	340	Mitochondrial aconitase 1	6.53012	1.51129	5	6.31747	1.39514	5	7.17076	2.80118	5	7.15169	0.521754	5	14.0113	2.84238	5	12.8175	3.87576	5
Q9VIE8	393	Mitochondrial aconitase 1	18.9548	2.07521	5	15.7395	4.38071	5	17.5907	5.70579	5	21.7993	1.29521	5	23.7883	3.05863	5	24.5027	5.93664	5
Q9VIE8	404	Mitochondrial aconitase 1	17.5283	2.46696	5	16.4255	4.90748	5	16.3548	7.01296	5	19.4388	1.68647	5	24.3979	3.69049	5	22.2754	6.37576	5
Q9VIE8	496	Mitochondrial aconitase 1	11.9403	1.26567	4	7.04757	1.37485	3	9.97067	3.57331	5	13.5514	0.91489	5	16.5041	2.25322	5	16.1151	4.95541	5
Q9VIE8	600	Mitochondrial aconitase 1	7.83202	1.64347	5	7.19183	2.33885	5	9.02776	4.13178	5	9.15325	1.17304	5	13.0114	2.11149	5	20.2349	10.7152	3
Q9VIQ8	51	Cytochrome c oxidase subunit 4 (MIP33903p1)	8.77363	1.81014	5	7.58162	1.45596	5	9.13394	3.6998	5	9.63961	0.364214	5	14.0556	2.43653	5
Q9VJZ4	64	NADH dehydrogenase (ubiquinone) B22 subunit (CG9306)	12.1296	2.63709	5	11.1471	3.1707	5	12.745	6.50873	5	13.5138	0.719805	5	21.6188	4.19479	5	21.0108	6.91102	5
Q9VJZ4	87	NADH dehydrogenase (ubiquinone) B22 subunit (CG9306)	20.5422	2.41967	5	20.7642	3.2762	5	19.929	5.95404	5	20.9836	0.543521	5	31.1741	4.22431	5	29.3321	5.67772	5
Q9VK60	84	uncharacterized protein CG6180 (GH25425p)													21.8772	5.59471	4
Q9VK99	51	atilla (CG6579)	83.0491	3.1301	3
Q9VK99	69	atilla (CG6579)																95.5281	1.9947	4
Q9VL70	79	Yippee interacting protein 2				15.0113	3.83702	4	11.3076	2.62962	4	15.4527	3.91011	5	16.9448	2.98578	5	14.1543	4.13309	5
Q9VL70	94	Yippee interacting protein 2										16.8426	1.38219	3	21.0064	5.31408	5
Q9VL70	256	Yippee interacting protein 2													16.7212	2.01991	4
Q9VLB7	282	GDP dissociation inhibitor (LP03430p)	20.8586	2.45936	4	21.9313	5.87771	3	23.8156	5.5881	5	25.5996	0.649562	5	28.8949	8.22379	4	24.2286	7.98203	5
Q9VLP2	63	uncharacterized protein CG7781 (RE71014p)										88.4395	1.46136	5
Q9VLZ3	1792	Myosin 28B1; isoform A	8.91677	2.16063	3							10.3331	2.16755	4
Q9VMI3	140	NADH dehydrogenase (ubiquinone) 51 kDa subunit (GM14163p)	10.6096	1.88743	5	10.1637	2.08567	5	9.14243	2.88061	5	10.9011	1.16122	5	17.8873	2.06147	5	16.0435	4.17162	5
Q9VMI3	157	NADH dehydrogenase (ubiquinone) 51 kDa subunit (GM14163p)										11.3663	1.36567	4	13.3666	3.34011	3
Q9VMI3	202	NADH dehydrogenase (ubiquinone) 51 kDa subunit (GM14163p)	14.5267	2.16028	3	12.7462	3.078	4				14.0864	1.4039	4	20.7643	3.51458	5	19.938	6.34047	4
Q9VMI3	221	NADH dehydrogenase (ubiquinone) 51 kDa subunit (GM14163p)	10.9841	1.8976	5	9.87554	1.97267	5	11.0313	4.62531	5	11.8076	0.788631	5	17.1713	2.57096	5	18.2036	6.39733	5
Q9VMI3	301	NADH dehydrogenase (ubiquinone) 51 kDa subunit (GM14163p)										12.2246	1.51763	4	23.4749	4.82142	4
Q9VMI3	319	NADH dehydrogenase (ubiquinone) 51 kDa subunit (GM14163p)	9.50703	1.13824	5	11.2822	0.260191	3	10.4483	3.95002	3	11.9523	4.07768	5	19.7344	3.19932	5
Q9VMQ9	82	clot (RE06767p)				52.9689	4.25854	4	54.0674	4.89725	3				63.8568	10.4626	4	56.1346	9.4002	3
Q9VMS1	77	Cytochrome c oxidase subunit VIc	7.03315	2.88526	5	7.802	2.69803	5	6.96116	4.59176	5	35.113	24.4284	3
Q9VMT2	67	Troponin C at 25D										11.2927	1.44738	4	22.8925	11.6365	4	26.2213	5.89522	3
Q9VMU0	80	NADH dehydrogenase (ubiquinone) 13 kDa A subunit (LP20380p)	23.5011	2.01376	5	21.0536	4.19287	5	20.0151	5.47143	5	23.0292	1.58822	5	31.6834	5.29615	5	29.3982	6.71448	5
Q9VMU0	87	NADH dehydrogenase (ubiquinone) 13 kDa A subunit (LP20380p)	23.8988	2.00175	5	23.5391	4.20129	5	23.1868	4.96253	5	26.095	2.00538	5	33.3293	3.44369	5	30.9149	6.11807	5
Q9VN13	61	Sideroflexin 1/3 (RH48017p)				7.53142	1.59405	4	9.3856	4.28212	4
Q9VNB9	103	Ribosomal protein L35A										9.56554	1.88236	4	14.7611	3.92757	5	12.4407	5.77011	4
Q9VNE9	40	60S ribosomal protein L13a										6.16543	0.243935	3	10.0105	2.2277	3
Q9VNE9	138	60S ribosomal protein L13a							10.5795	4.20678	4	10.0369	1.21334	5	23.0446	5.87768	5	17.4401	2.70354	5
Q9VNW6	91	Delta-1-pyrroline-5-carboxylate synthase (GH12632p)													6.08834	1.9915	4
Q9VNW6	570	Delta-1-pyrroline-5-carboxylate synthase (GH12632p)													16.2743	3.3495	3	18.7771	2.34731	4
Q9VNW6	704	Delta-1-pyrroline-5-carboxylate synthase (GH12632p)				11.2234	4.25831	3	10.752	4.24791	5				14.5483	2.13717	5	16.7738	4.54605	5
Q9VNX4	70	Delta-1-Pyrroline-5-carboxylate dehydrogenase 1 (FI08816p)													13.3066	2.09452	3
Q9VNX4	355	Delta-1-Pyrroline-5-carboxylate dehydrogenase 1 (FI08816p)	23.5033	1.41323	4	20.5473	6.21745	4							29.5345	6.25154	4	31.18	4.20371	4
Q9VNX4	381	Delta-1-Pyrroline-5-carboxylate dehydrogenase 1 (FI08816p)													16.8432	3.30629	4
Q9VNX4	502	Delta-1-Pyrroline-5-carboxylate dehydrogenase 1 (FI08816p)	6.43181	2.44789	4	5.31971	1.51044	5	8.19297	4.24983	4	5.91949	0.394942	5	10.6097	2.05501	5	11.2285	5.32876	5
Q9VP61	227	Acetyl-coenzyme A synthetase										12.5697	0.681029	4	18.2321	3.65345	3
Q9VPE2	334	NADH dehydrogenase (ubiquinone) 39 kDa subunit (CG6020)	14.7879	3.63554	5	15.2379	2.92595	5	12.6354	4.48185	5	14.956	1.37364	5	21.8027	2.61811	5	19.0218	4.6256	5
Q9VPE2	405	NADH dehydrogenase (ubiquinone) 39 kDa subunit (CG6020)	12.0633	2.14643	5													20.7256	3.02188	3
Q9VQ61	181	Aspartate aminotransferase													18.5023	4.43684	4	14.6613	5.16662	3
Q9VQ61	266	Aspartate aminotransferase	12.3071	3.74082	5	10.0562	1.75336	5	13.0549	6.08469	4				17.1615	3.15181	5	20.2357	7.04608	5
Q9VQG4	63	Congested-like trachea protein													16.2716	3.4796	3
Q9VQL7	351	Fatty acid synthase 1 (CG3523; isoform A)													16.977	3.83352	3
Q9VQL7	377	Fatty acid synthase 1 (CG3523; isoform A)	16.748	1.39088	3	11.3935	2.24561	5	10.7716	4.7847	5	11.9299	0.811799	5	19.2506	5.81402	5	16.5015	4.66145	5
Q9VQL7	561	Fatty acid synthase 1 (CG3523; isoform A)																4.63596	0.755627	3
Q9VQL7	1491	Fatty acid synthase 1 (CG3523; isoform A)										7.90373	2.09334	4	11.4205	8.00648	3
Q9VQL7	1553	Fatty acid synthase 1 (CG3523; isoform A)	8.31433	1.96327	5	7.4556	1.90421	5	7.4375	3.55977	5	8.09657	0.570559	4	12.3315	1.93088	3	12.9555	1.67922	3
Q9VQL7	2403	Fatty acid synthase 1 (CG3523; isoform A)	8.24935	1.93172	4	7.79392	2.88847	3	7.94699	1.30925	3	8.29675	1.15763	5	12.9641	5.34291	5	11.8503	4.68281	5
Q9VQR2	90	NADH dehydrogenase (ubiquinone) PDSW subunit (RE65754p)	69.9248	8.96469	5	75.5418	3.86001	5	75.0692	12.7651	5	64.1235	16.6535	3	88.9764	3.28288	4	80.9506	9.56635	4
Q9VQR2	102	NADH dehydrogenase (ubiquinone) PDSW subunit (RE65754p)										70.3775	15.0896	4	87.5395	2.17222	4	77.6783	5.96968	4
Q9VQT8	63	Immune induced molecule 33 (RH38008p)	94.7202	1.69823	5	93.7298	1.06293	4	95.4469	1.22326	5	94.3957	2.15697	5	97.5167	0.938102	4	95.4118	1.71613	4
Q9VQT8	76	Immune induced molecule 33 (RH38008p)				91.5891	0.710544	3
Q9VS34	101	60S ribosomal protein L18	5.57109	1.88823	4	7.66689	2.67906	3	6.78306	4.93132	4	5.70876	0.619449	4	13.0244	4.36563	5	11.4938	3.09655	4
Q9VSA3	355	Medium-chain specific acyl-CoA dehydrogenase; mitochondrial										8.87347	1.64251	4	12.5074	2.37576	3
Q9VSA9	130	uncharacterized protein CG7409 (RH03891p)	9.12848	2.2566	5	7.52874	4.65384	3	8.944	4.84091	5				18.227	4.36924	3	19.9937	3.15098	4
Q9VSU6	19	Dihydropteridine reductase (RE58329p)													15.3861	1.9461	4
Q9VTB4	74	NADH dehydrogenase (ubiquinone) 13 kDa B subunit (RH11203p)	11.9232	2.21447	5	10.7964	2.55155	5	11.8085	2.93469	4	12.8108	1.85879	5	20.7544	4.48968	5	21.7915	5.65778	5
Q9VTK9	46	Aldo-keto reductase 1B (LD06393p)													13.287	4.52449	4	17.0571	8.63529	5
Q9VTK9	186	Aldo-keto reductase 1B (LD06393p)										8.12306	0.803958	3	13.6899	4.00353	4
Q9VTY2	202	uncharacterized protein CG10638; isoform A							11.396	5.58918	4							16.9888	1.33515	3
Q9VU39	135	Adenosine kinase (GH14845p)													19.0539	3.41608	3
Q9VU39	318	Adenosine kinase (GH14845p)							29.2422	8.20604	5	33.3034	5.46958	5	33.5281	7.73112	5	35.6183	10.7117	5
Q9VU68	507	flare (Actin-interacting protein 1)																21.3022	14.1162	3
Q9VUY9	132	Phosphoglucomutase										9.08449	0.751759	3	13.9118	2.62433	4
Q9VV75	304	Ubiquinol-cytochrome c reductase core protein 2 (CG4169)	9.82036	1.94528	5	7.60976	2.16609	5	8.62575	2.88384	5	10.0031	1.14732	5	14.9988	2.51107	5	15.8128	5.59654	5
Q9VVH3	90	MICOS complex subunit MIC13 homolog QIL1 (RE63168p)										15.8703	1.32267	5	23.2867	5.24895	5
Q9VVL7	109	Dihydrolipoyl dehydrogenase	11.9382	2.53909	5	11.6448	3.90989	4	12.0575	4.52119	5	14.4019	0.563114	5	19.5513	4.01655	5	19.641	5.8607	5
Q9VVL7	301	Dihydrolipoyl dehydrogenase	9.36611	3.35308	5	6.9628	1.05185	5	9.95009	3.45299	5	8.13834	0.423198	5	11.751	2.2343	5	16.2267	6.43056	5
Q9VVL7	351	Dihydrolipoyl dehydrogenase										11.9133	0.163999	3	14.8492	1.56777	3	17.4518	6.84186	3
Q9VVU1	241	CG3902 (FI09602p)													15.2968	1.23551	3
Q9VVU1	407	CG3902 (FI09602p)				7.52728	3.43596	5	7.36025	4.68772	4
Q9VW68	303	Gamma-aminobutyric acid transaminase (CG7433; isoform C)	6.66543	1.87792	5	5.68627	2.4257	4	8.06375	5.19858	5	7.7433	1.35592	4	13.2502	2.58741	4	14.3614	6.3252	5
Q9VW68	454	Gamma-aminobutyric acid transaminase (CG7433; isoform C)										13.636	1.79176	4	16.2113	2.9674	3
Q9VWH4	143	Probable isocitrate dehydrogenase [NAD] subunit alpha, mitochondria	10.9326	1.81864	5	9.55026	2.52248	5	9.16031	3.01937	5	11.4758	1.25043	5	15.3662	2.97344	5	15.8024	4.00033	5
Q9VWH4	252	Probable isocitrate dehydrogenase [NAD] subunit alpha, mitochondria										9.70972	0.40194	3
Q9VWV6	62	Transferrin 1							91.734	3.16861	3							94.637	3.57128	3
Q9VWV6	71	Transferrin 1							86.8955	5.057	4
Q9VWV6	143	Transferrin 1	79.5246	5.47263	4	78.3346	6.16763	5	72.7092	13.3997	5	70.2307	3.23339	5	88.0849	12.267	4	91.5969	5.49003	5
Q9VWV6	239	Transferrin 1	83.0792	1.02488	3	78.8305	6.53771	5	81.7679	7.54568	5	78.2141	3.50573	4	90.7702	6.82455	5	91.5393	5.15809	5
Q9VWV6	397	Transferrin 1							86.7106	6.75575	5							91.2623	6.73144	3
Q9VWV6	486	Transferrin 1	35.8114	4.47462	4	30.1081	7.69234	3	24.9431	7.13949	5	31.9363	5.92097	5	35.534	3.38246	5	30.4437	6.29241	5
Q9VWV6	533	Transferrin 1																88.2708	5.98228	3
Q9VWV6	547	Transferrin 1							69.5296	9.63542	5							83.6048	9.31638	4
Q9VWV6	633	Transferrin 1							69.3657	11.3153	5
Q9VX36	145	NADH dehydrogenase (ubiquinone) 24 kDa subunit (CG5703)	14.3782	2.13245	5	13.0474	4.04756	5	17.766	7.66231	4	15.8894	2.07	5	22.8837	5.28484	5	24.3553	8.00237	5
Q9VXI6	36	Cytochrome b-c1 complex subunit 7 (RH44664p)	9.5268	3.27551	5	10.7599	3.22115	5	8.64918	3.81008	5	10.5299	0.933225	5	23.2373	3.29199	5	18.7033	6.21238	5
Q9VY93	22	Probable methylthioribulose-1-phosphate dehydratase										10.2276	0.664656	4	13.5725	1.27993	4	11.8028	2.67619	5
Q9VYR1	76	Regucalcin (SD03837p)										12.7353	0.213268	3	11.9639	1.03624	3
Q9VYU9	230	uncharacterized protein CG9360 (RH17287p)													16.486	3.03141	4	23.9722	1.98872	4
Q9VYU9	22 23	uncharacterized protein CG9360 (RH17287p)
Q9VZ01	102	NADH:ubiquinone oxidoreductase subunit V3 (RH44935p)	23.4924	3.81747	5	21.4801	5.48662	5	22.2896	4.15943	5	22.7458	2.95614	5	34.3287	5.13522	5	34.8289	5.89665	5
Q9VZF6	183	Sulfide quinone oxidoreductase (GH04863p)							27.8034	5.01461	3
Q9VZR2	58	Drosomycin-like 5				95.69	0.219228	4	97.0517	1.21706	5	96.0054	4.19201	5	98.3012	0.715061	5	96.8776	1.94535	4
Q9VZU4	70	NADH dehydrogenase (ubiquinone) 30 kDa subunit (RH59487p)										2.45032	0.119027	3	7.37872	2.86607	4	6.34653	4.38725	3
Q9VZU4	159	NADH dehydrogenase (ubiquinone) 30 kDa subunit (RH59487p)	10.3576	2.1277	5	10.979	2.11803	5	11.0413	4.8678	5	11.0484	0.483546	5	17.9207	2.96627	5	19.8581	5.88351	5
Q9VZU4	223	NADH dehydrogenase (ubiquinone) 30 kDa subunit (RH59487p)	8.18052	1.95056	5	6.99762	2.01413	5	8.71358	4.31745	5	9.2549	1.72131	5	14.9343	3.70804	5	15.8121	5.59343	5
Q9W0P5	154	UDP-glucose 4-epimerase										15.5245	2.32403	5	19.7863	3.63443	5	22.0813	3.0064	3
Q9W0P5	310	UDP-glucose 4-epimerase													18.8364	2.67544	5
Q9W125	68	NADH dehydrogenase (ubiquinone) 19 kDa subunit (RE35078p)										78.1445	17.6639	4	90.8816	1.32763	5	81.1813	7.71964	3
Q9W125	103	NADH dehydrogenase (ubiquinone) 19 kDa subunit (RE35078p)										82.2368	6.77855	5
Q9W1C9	46	Ejaculatory bulb-specific protein 3	89.3608	4.46563	4	89.2521	1.60251	3				92.0394	0.766447	3	94.892	1.5914	3
Q9W1C9	72	Ejaculatory bulb-specific protein 3	82.3603	3.02927	5	82.7749	5.01553	5	82.8678	2.17249	5	81.855	1.41256	5	89.9916	2.62866	5	84.949	6.01996	5
Q9W303	426	Imaginal disc growth factor 4 (Chitinase-like protein Idgf4)													81.1985	11.6628	3	77.5369	7.46934	4
Q9W334	23	Ribosomal protein S28b (40S ribosomal protein S28)													23.7158	6.9201	4	26.0188	9.25452	5
Q9W369	380	tan										15.2724	1.65689	3	25.8212	7.84192	5
Q9W3B3	141	Uroporphyrinogen-III synthase 1 (GH17465p)										23.9611	3.15142	4	31.9234	6.18565	4
Q9W3B3	239	Uroporphyrinogen-III synthase 1 (GH17465p)				10.7207	3.00836	4				12.3376	1.66372	5	17.2061	2.11976	5	20.5901	2.05679	3
Q9W3L4	25	uncharacterized protein CG2233 (GH20802p)							61.1021	12.0385	4
Q9W3R8	123	uncharacterized protein CG2059							12.9715	4.69609	5				21.246	3.6227	4
Q9W401	102	Citrate synthase 1 (Probable citrate synthase, mitochondrial)	8.50006	1.72937	5	9.06592	2.06507	5	7.95626	3.21877	5	11.3351	1.71282	5	16.8716	1.56051	5	14.3007	2.99657	5
Q9W401	219	Citrate synthase 1 (Probable citrate synthase, mitochondrial)				5.46783	0.296021	3	9.04762	4.2549	4	5.00144	0.776354	4	7.81345	2.22859	4	9.57962	5.6375	4
Q9W401	360	Citrate synthase 1 (Probable citrate synthase, mitochondrial)	10.3832	1.84131	5	10.0354	2.60803	5	8.7928	3.69004	5							14.8021	4.71015	3
Q9W4P5	243	V-type proton ATPase subunit d 1	10.3998	1.73582	5	8.59658	2.73471	3	8.89097	3.854	4				15.1368	2.83737	3
Q9W4Y3	3404	Terribly reduced optic lobes; isoform F										92.7112	2.2362	4
Q9W4Y3	3858	Terribly reduced optic lobes; isoform F	78.6302	2.54146	3	72.5008	8.89592	3				71.3817	7.27315	3
Q9W4Y3	4330	Terribly reduced optic lobes; isoform F										77.0362	10.0442	4
Q9XTL9	301	Glycogen phosphorylase										8.06219	4.19802	4	11.034	3.906	4	9.95808	4.12511	4
Q9XTL9	373	Glycogen phosphorylase				7.36754	0.0182267	3				7.36427	0.205231	4	10.4981	2.09246	3	12.3893	1.54069	3
Q9XTL9	496	Glycogen phosphorylase										3.67158	0.263491	4	6.57311	1.48917	5
Q9XYN7	19	Proteasome subunit beta type-3										16.3155	3.22861	4	18.2272	7.95995	4	23.2822	10.2316	4
Q9Y112	96	uncharacterized protein CG10863	12.2418	3.49962	3	11.339	4.00026	5	11.9613	6.2752	5	12.1362	0.768245	5	18.8715	2.69766	3	17.954	5.89791	5
Q9Y112	214	uncharacterized protein CG10863	25.8933	3.19376	5				23.5923	4.21548	5	23.6397	0.808302	5	36.6201	4.43238	5	33.9007	5.73071	5
