# Supplementary material for: Enhancing autophagy by redox regulation extends lifespan in Drosophila
Source: Nat Commun. 2025 Jun 25;16:5379. doi: 10.1038/s41467-025-60603-w (PMC12198390; doi:10.1038/s41467-025-60603-w)
Supplement: Supplementary file 5 — Supplementary Data 3 [file 41467_2025_60603_MOESM5_ESM.xlsx]

## Sheet: Sheet1
Supplementary Table 3 | Molecular function and pathway analysis of proteins identified in this study by OxICAT redox proteomics
Lennicke et al.
Uniprot ID	FlyBase Gene ID	Annotation Symbol	Gene Symbol	Name	GOTERM_MF_DIRECT (Molecular Function, Direct)	KEGG_PATHWAY
A1Z7H3	FBgn0263120	CG8732	Acsl	Acyl-CoA synthetase long-chain (Lethal (2) 44DEa; isoform I)	GO:0004467~long-chain fatty acid-CoA ligase activity, GO:0090433~palmitoyl-CoA ligase activity,	dme00061:Fatty acid biosynthesis, dme00071:Fatty acid degradation, dme01100:Metabolic pathways, dme01212:Fatty acid metabolism, dme04146:Peroxisome,
A1Z8U9	FBgn0033699	CG8857	RpS11	Ribosomal protein S11; isoform B	GO:0003735~structural constituent of ribosome, GO:0019843~rRNA binding,	dme03010:Ribosome,
A1Z992	FBgn0053138	CG33138	AGBE	1,4-Alpha-glucan branching enzyme	GO:0003824~catalytic activity, GO:0003844~1,4-alpha-glucan branching enzyme activity, GO:0004553~hydrolase activity, hydrolyzing O-glycosyl compounds, GO:0016798~hydrolase activity, acting on glycosyl bonds, GO:0043169~cation binding,	dme00500:Starch and sucrose metabolism, dme01100:Metabolic pathways,
A1Z9E3	FBgn0024556	CG6050	mEFTu1	Elongation factor Tu (Mitochondrial translation elongation factor Tu 1)	GO:0003746~translation elongation factor activity, GO:0003924~GTPase activity, GO:0005525~GTP binding,
A1Z9G2	FBgn0033859	CG6197	fand	fandango (Pre-mRNA-splicing factor syf1 homolog) (FI18620p1)		dme03040:Spliceosome,
A1ZA47	FBgn0265991	CG30084	Zasp52	PDZ and LIM domain protein Zasp (Z band alternatively spliced PDZ-motif protein 52)	GO:0003779~actin binding, GO:0042805~actinin binding, GO:0046872~metal ion binding, GO:0051371~muscle alpha-actinin binding,
A1ZA73	FBgn0265045	CG44162	Strn-Mlck	Stretchin-Mlck; isoform E	GO:0004672~protein kinase activity GO:0004674~protein serine/threonine kinase activity, GO:0004683~calmodulin-dependent protein kinase activity, GO:0004687~myosin light chain kinase activity, GO:0005200~structural constituent of cytoskeleton, GO:0005524~ATP binding,
A1ZBJ2	FBgn0034432	CG7461	Acadvl	Acyl-CoA dehydrogenase very long chain (CG7461)	GO:0000062~fatty-acyl-CoA binding, GO:0003995~acyl-CoA dehydrogenase activity, GO:0004466~long-chain-acyl-CoA dehydrogenase activity, GO:0016627~oxidoreductase activity, acting on the CH-CH group of donors, GO:0017099~very-long-chain-acyl-CoA dehydrogenase activity, GO:0050660~flavin adenine dinucleotide binding,	dme00071:Fatty acid degradation, dme01100:Metabolic pathways, dme01212:Fatty acid metabolism,
A4UZR3	FBgn0003748	CG9364	Treh	Trehalase; isoform E	GO:0004555~alpha,alpha-trehalase activity,	dme00500:Starch and sucrose metabolism, dme01100:Metabolic pathways,
A4V4Q6	FBgn0283471	CG7178	wupA	wings up A; isoform F	GO:0003779~actin binding,
A5XCL5	FBgn0035978	CG4347	UGP	UDP-glucose pyrophosphorylase; isoform D	GO:0003983~UTP:glucose-1-phosphate uridylyltransferase activity, GO:0070569~uridylyltransferase activity,	dme00040:Pentose and glucuronate interconversions, dme00052:Galactose metabolism, dme00500:Starch and sucrose metabolism, dme00520:Amino sugar and nucleotide sugar metabolism, dme01100:Metabolic pathways, dme01240:Biosynthesis of cofactors, dme01250:Biosynthesis of nucleotide sugars,
A8JRC2 (obsolete)	FBgn0039358	CG5028	Idh3g	Isocitrate dehydrogenase (NAD(+)) 3 non-catalytic subunit gamma (CG5028; isoform E) (https://www.uniprot.org/uniparc?query=A8JRC2)	GO:0004449~isocitrate dehydrogenase (NAD+) activity,	dme00020:Citrate cycle (TCA cycle), dme01100:Metabolic pathways, dme01200:Carbon metabolism, dme01210:2-Oxocarboxylic acid metabolism, dme01230:Biosynthesis of amino acids,
A8Y535	FBgn0260008	CG41623	UQCR-11	Ubiquinol-cytochrome c reductase complex 11 kDa subunit; isoform D (Cytochrome b-c1 complex subunit 6)		dme00190:Oxidative phosphorylation, dme01100:Metabolic pathways,
B7YZP9	FBgn0259209	CG42309	Mlp60A	Muscle LIM protein at 60A; isoform B	GO:0046872~metal ion binding,
B7YZQ7	FBgn0016687	CG4634	Nurf-38	Nucleosome remodeling factor - 38kD; isoform B	GO:0000287~magnesium ion binding, GO:0004427~inorganic diphosphatase activity,	dme00190:Oxidative phosphorylation, dme03082:ATP-dependent chromatin remodeling,
B7Z061	FBgn0011693	CG4899	Pdh	Photoreceptor dehydrogenase; isoform D	GO:0000166~nucleotide binding, GO:0004745~retinol dehydrogenase activity, GO:0016491~oxidoreductase activity, GO:0016616~oxidoreductase activity, acting on the CH-OH group of donors, NAD or NADP as acceptor,
E1JH64	FBgn0013733	CG18076	shot	short stop; isoform Q	GO:0003779~actin binding, GO:0005198~structural molecule activity, GO:0005509~calcium ion binding, GO:0005515~protein binding, GO:0008017~microtubule binding, GO:0008093~cytoskeletal adaptor activity,
E1JHJ5	FBgn0264695	CG17927	Mhc	Myosin heavy chain; isoform P	GO:0000146~microfilament motor activity, GO:0003774~motor activity, GO:0005516~calmodulin binding, GO:0005524~ATP binding, GO:0008307~structural constituent of muscle, GO:0016853~isomerase activity GO:0042803~protein homodimerization activity, GO:0051015~actin filament binding,	dme04814:Motor proteins,
E1JHR5	FBgn0000579	CG17654	Eno	Enolase; isoform F	GO:0000287~magnesium ion binding, GO:0004634~phosphopyruvate hydratase activity,	dme00010:Glycolysis / Gluconeogenesis, dme01100:Metabolic pathways, dme01200:Carbon metabolism, dme01230:Biosynthesis of amino acids, dme03018:RNA degradation,
E1JIR4	FBgn0002921	CG5670	Atpalpha	Na pump alpha subunit; isoform I (Sodium/potassium-transporting ATPase subunit alpha)	GO:0000166~nucleotide binding, GO:0005391~sodium:potassium-exchanging ATPase activity, GO:0005524~ATP binding, GO:0008556~potassium-transporting ATPase activity, GO:0016887~ATPase activity, GO:0046872~metal ion binding,
E2QCF1	FBgn0020236	CG8322	ATPCL (Acly)	ATP citrate lyase; isoform F	GO:0003824~catalytic activity, GO:0003878~ATP citrate synthase activity, GO:0005524~ATP binding, GO:0016829~lyase activity, GO:0046872~metal ion binding, GO:0046912~acyltransferase activity, acyl groups converted into alkyl on transfer,	dme00020:Citrate cycle (TCA cycle), dme01100:Metabolic pathways,
O01666	FBgn0020235	CG7610	ATPsyn-gamma	ATP synthase subunit gamma; mitochondrial	GO:0046933~proton-transporting ATP synthase activity, rotational mechanism,	dme00190:Oxidative phosphorylation, dme01100:Metabolic pathways,
O18404	FBgn0021765	CG7113	scu	3-hydroxyacyl-CoA dehydrogenase type-2) (scully)	GO:0003857~3-hydroxyacyl-CoA dehydrogenase activity, GO:0004303~estradiol 17-beta-dehydrogenase activity, GO:0016229~steroid dehydrogenase activity, GO:0016491~oxidoreductase activity, GO:0018454~acetoacetyl-CoA reductase activity, GO:0035410~dihydrotestosterone 17-beta-dehydrogenase activity, GO:0047015~3-hydroxy-2-methylbutyryl-CoA dehydrogenase activity, GO:0047022~7-beta-hydroxysteroid dehydr…	dme00280:Valine, leucine and isoleucine degradation, dme01100:Metabolic pathways,
O46037	FBgn0004397	CG3299	Vinc	Vinculin	GO:0003779~actin binding, GO:0005198~structural molecule activity, GO:0008013~beta-catenin binding, GO:0045294~alpha-catenin binding, GO:0051015~actin filament binding,
O46231	FBgn0082582	CG1539	tmod	Tropomodulin; isoform A	GO:0005523~tropomyosin binding,
O61231	FBgn0024733	CG17521	RpL10	60S ribosomal protein L10 (Ribosomal protein L10)	GO:0003735~structural constituent of ribosome,	dme03010:Ribosome,
O62619	FBgn0267385	CG7070	Pyk	Pyruvate kinase	GO:0000287~magnesium ion binding, GO:0003824~catalytic activity, GO:0004743~pyruvate kinase activity, GO:0005524~ATP binding, GO:0016301~kinase activity, GO:0030955~potassium ion binding,	dme00010:Glycolysis / Gluconeogenesis, dme00620:Pyruvate metabolism, dme01100:Metabolic pathways, dme01200:Carbon metabolism, dme01230:Biosynthesis of amino acids,
O76927	FBgn0015521	CG2986	RpS21	40S ribosomal protein S21 (Ribosomal protein S21)	GO:0003735~structural constituent of ribosome, GO:0043022~ribosome binding,	dme03010:Ribosome,
O97394	FBgn0021764	CG5227	sdk	Protein sidekick
O97418	FBgn0025839	CG3621	ND-B14.5A	NADH dehydrogenase (ubiquinone) B14.5 A subunit (SD16673p)	GO:0016491~oxidoreductase activity,	dme00190:Oxidative phosphorylation, dme01100:Metabolic pathways,
P00334	FBgn0000055	CG3481	Adh	Alcohol dehydrogenase	GO:0004022~alcohol dehydrogenase (NAD) activity, GO:0008774~acetaldehyde dehydrogenase (acetylating) activity, GO:0016491~oxidoreductase activity, GO:0042803~protein homodimerization activity,	dme00010:Glycolysis / Gluconeogenesis, dme00071:Fatty acid degradation, dme00350:Tyrosine metabolism, dme00620:Pyruvate metabolism, dme00830:Retinol metabolism, dme00980:Metabolism of xenobiotics by cytochrome P450, dme00982:Drug metabolism - cytochrome P450, dme01100:Metabolic pathways,
P02574	FBgn0000045	CG7478	Act79B	Actin 79B (Actin; larval muscle)	GO:0005524~ATP binding, GO:0016787~hydrolase activity,
P02828	FBgn0001233	CG1242	Hsp83	Heat shock protein 83	GO:0005158~insulin receptor binding, GO:0005515~protein binding, GO:0005524~ATP binding, GO:0016887~ATPase activity, GO:0030911~TPR domain binding, GO:0051082~unfolded protein binding, GO:0097718~disordered domain specific binding,	dme04141:Protein processing in endoplasmic reticulum,
P04359	FBgn0002626	CG7939	RpL32	60S ribosomal protein L32 (Ribosomal protein L32)	GO:0003735~structural constituent of ribosome,	dme03010:Ribosome,
P06605	FBgn0003885	CG2512	alphaTub84D	alpha-Tubulin at 84D (Tubulin alpha-3 chain)	GO:0005200~structural constituent of cytoskeleton, GO:0005525~GTP binding, GO:0016787~hydrolase activity, GO:0017022~myosin binding, GO:0046872~metal ion binding,	dme04145:Phagosome, dme04814:Motor proteins,
P06607	FBgn0004047	CG11129	Yp3	Yolk protein 3 (Vitellogenin-3)	GO:0016298~lipase activity, GO:0017171~serine hydrolase activity,
P06754	FBgn0003721	CG4898	Tm1	Tropomyosin-1, isoforms 9A/A/B	GO:0003779~actin binding, GO:0019894~kinesin binding, GO:0019901~protein kinase binding, GO:0051015~actin filament binding,	dme04814:Motor proteins,
P07486	FBgn0001091	CG12055	Gapdh1	Glyceraldehyde-3-phosphate dehydrogenase 1	GO:0004365~glyceraldehyde-3-phosphate dehydrogenase (NAD+) (phosphorylating) activity, GO:0016620~oxidoreductase activity, acting on the aldehyde or oxo group of donors, NAD or NADP as acceptor, GO:0035605~peptidyl-cysteine S-nitrosylase activity, GO:0050661~NADP binding, GO:0051287~NAD binding,	dme00010:Glycolysis / Gluconeogenesis, dme01100:Metabolic pathways, dme01200:Carbon metabolism, dme01230:Biosynthesis of amino acids,
P07487	FBgn0001092	CG8893	Gapdh2	Glyceraldehyde-3-phosphate dehydrogenase 2	GO:0004365~glyceraldehyde-3-phosphate dehydrogenase (NAD+) (phosphorylating) activity, GO:0016620~oxidoreductase activity, acting on the aldehyde or oxo group of donors, NAD or NADP as acceptor, GO:0016740~transferase activity, GO:0035605~peptidyl-cysteine S-nitrosylase activity, GO:0050661~NADP binding, GO:0051287~NAD binding,	dme00010:Glycolysis / Gluconeogenesis, dme01100:Metabolic pathways, dme01200:Carbon metabolism, dme01230:Biosynthesis of amino acids,
P07764	FBgn0000064	CG6058	Ald1	Aldolase 1 (Fructose-bisphosphate aldolase)	GO:0004332~fructose-bisphosphate aldolase activity,	dme00010:Glycolysis / Gluconeogenesis, dme00030:Pentose phosphate pathway, dme00051:Fructose and mannose metabolism, dme01100:Metabolic pathways, dme01200:Carbon metabolism, dme01230:Biosynthesis of amino acids,
P08736	FBgn0284245	CG8280	eEF1alpha1	Elongation factor 1-alpha 1 (eukaryotic translation elongation factor 1 alpha 1)	GO:0003746~translation elongation factor activity, GO:0003924~GTPase activity, GO:0005525~GTP binding,	dme03013:Nucleocytoplasmic transport,
P08879	FBgn0000150	CG2210	awd	abnormal wing discs (Nucleoside diphosphate kinase)	GO:0000287~magnesium ion binding, GO:0004550~nucleoside diphosphate kinase activity, GO:0005524~ATP binding, GO:0005525~GTP binding, GO:0008017~microtubule binding, GO:0016301~kinase activity,	dme00230:Purine metabolism, dme00240:Pyrimidine metabolism, dme00983:Drug metabolism - other enzymes, dme01100:Metabolic pathways, dme01232:Nucleotide metabolism, dme01240:Biosynthesis of cofactors,
P08928	FBgn0002525	CG6944	Lam	Lamin Dm0	GO:0003682~chromatin binding, GO:0005102~receptor binding, GO:0005200~structural constituent of cytoskeleton, GO:0005515~protein binding,	dme04214:Apoptosis - fly,
P09180	FBgn0003279	CG5502	RpL4	60S ribosomal protein L4 (Ribosomal protein L4)	GO:0003723~RNA binding, GO:0003735~structural constituent of ribosome,	dme03010:Ribosome,
P09491	FBgn0004117	CG4843	Tm2	Tropomyosin-2	GO:0051015~actin filament binding,	dme04814:Motor proteins,
P11046	FBgn0261800	CG7123	LanB1	Laminin subunit beta-1		dme04512:ECM-receptor interaction,
P11147	FBgn0266599	CG4264	Hsc70-4	Heat shock 70 kDa protein cognate 4	GO:0005524~ATP binding, GO:0016787~hydrolase activity, GO:0016887~ATPase activity, GO:0031072~heat shock protein binding, GO:0044183~protein binding involved in protein folding, GO:0051082~unfolded protein binding, GO:0051087~chaperone binding, GO:0051787~misfolded protein binding,	dme03040:Spliceosome, dme04141:Protein processing in endoplasmic reticulum, dme04144:Endocytosis, dme04213:Longevity regulating pathway - multiple species,
P12024	FBgn0267435	CG1744	chp	Chaoptin
P12982	FBgn0004103	CG5650	Pp1-87B	Serine/threonine-protein phosphatase alpha-2 isoform (Protein phosphatase 1 at 87B)	GO:0004722~protein serine/threonine phosphatase activity, GO:0005515~protein binding, GO:0016787~hydrolase activity, GO:0017018~myosin phosphatase activity, GO:0046872~metal ion binding,	dme03015:mRNA surveillance pathway,
P13060	FBgn0000559	CG2238	eEF2	Elongation factor 2 (Eukaryotic translation elongation factor 2)	GO:0003746~translation elongation factor activity, GO:0003924~GTPase activity, GO:0005525~GTP binding, GO:0043022~ribosome binding,
P13217	FBgn0262738	CG3620	norpA	no receptor potential A (1-phosphatidylinositol 4,5-bisphosphate phosphodiesterase)	GO:0004435~phosphatidylinositol phospholipase C activity, GO:0004629~phospholipase C activity, GO:0005509~calcium ion binding, GO:0008081~phosphoric diester hydrolase activity,	dme00562:Inositol phosphate metabolism, dme01100:Metabolic pathways, dme04070:Phosphatidylinositol signaling system, dme04310:Wnt signaling pathway, dme04745:Phototransduction - fly,
P13395	FBgn0250789	CG1977	alpha-Spec	Spectrin alpha chain	GO:0003779~actin binding, GO:0005509~calcium ion binding, GO:0005516~calmodulin binding, GO:0008017~microtubule binding, GO:0051015~actin filament binding,
P15372	FBgn0000120	CG5711	Arr1	Arrestin 1 (Phosrestin-2)	GO:0001664~G-protein coupled receptor binding, GO:0002046~opsin binding,
P17336	FBgn0000261	CG6871	Cat	Catalase	GO:0004096~catalase activity, GO:0020037~heme binding, GO:0046872~metal ion binding,	dme00380:Tryptophan metabolism, dme00630:Glyoxylate and dicarboxylate metabolism, dme01100:Metabolic pathways, dme01200:Carbon metabolism, dme04068:FoxO signaling pathway, dme04146:Peroxisome, dme04213:Longevity regulating pathway - multiple species,
P17704	FBgn0005533	CG3922	RpS17	40S ribosomal protein S17 (Ribosomal protein S17)	GO:0003735~structural constituent of ribosome,	dme03010:Ribosome,
P18930	FBgn0013681	CG34076	mt:ND3	Mitochondrial NADH-ubiquinone oxidoreductase chain 3	GO:0008137~NADH dehydrogenase (ubiquinone) activity,	dme00190:Oxidative phosphorylation, dme01100:Metabolic pathways,
P19967	FBgn0000406	CG13279	Cyt-b5-r	Cytochrome b5-related protein	GO:0016491~oxidoreductase activity, GO:0020037~heme binding, GO:0046872~metal ion binding,
P20228	FBgn0004516	CG14994	Gad1	Glutamate decarboxylase, (Glutamic acid decarboxylase 1)	GO:0004351~glutamate decarboxylase activity, GO:0016830~carbon-carbon lyase activity, GO:0016831~carboxy-lyase activity, GO:0030170~pyridoxal phosphate binding,	dme00250:Alanine, aspartate and glutamate metabolism, dme00410:beta-Alanine metabolism, dme00430:Taurine and hypotaurine metabolism, dme00650:Butanoate metabolism, dme01100:Metabolic pathways,
P20432	FBgn0001149	CG10045	GstD1	Glutathione S-transferase D1	GO:0004364~glutathione transferase activity, GO:0004602~glutathione peroxidase activity, GO:0018833~DDT-dehydrochlorinase activity,	dme00480:Glutathione metabolism, dme00980:Metabolism of xenobiotics by cytochrome P450, dme00982:Drug metabolism - cytochrome P450, dme00983:Drug metabolism - other enzymes, dme01100:Metabolic pathways,
P20478	FBgn0001145	CG1743	Gs2	Glutamine synthetase 2 cytoplasmic	GO:0003824~catalytic activity, GO:0004356~glutamate-ammonia ligase activity, GO:0005524~ATP binding,	dme00220:Arginine biosynthesis, dme00250:Alanine, aspartate and glutamate metabolism, dme00630:Glyoxylate and dicarboxylate metabolism, dme00910:Nitrogen metabolism, dme01100:Metabolic pathways, dme01230:Biosynthesis of amino acids,
P21914	FBgn0014028	CG3283	SdhB	Succinate dehydrogenase [ubiquinone] iron-sulfur subunit; mitochondrial (Succinate dehydrogenase, subunit B (iron-sulfur))	GO:0008177~succinate dehydrogenase (ubiquinone) activity, GO:0009055~electron carrier activity, GO:0016491~oxidoreductase activity, GO:0046872~metal ion binding, GO:0048039~ubiquinone binding, GO:0051536~iron-sulfur cluster binding, GO:0051537~2 iron, 2 sulfur cluster binding, GO:0051538~3 iron, 4 sulfur cluster binding, GO:0051539~4 iron, 4 sulfur cluster binding,	dme00020:Citrate cycle (TCA cycle), dme00190:Oxidative phosphorylation, dme01100:Metabolic pathways, dme01200:Carbon metabolism,
P22464	FBgn0000083	CG5730	AnxB9	Annexin B9	GO:0001786~phosphatidylserine binding, GO:0005509~calcium ion binding, GO:0005515~protein binding, GO:0005544~calcium-dependent phospholipid binding, GO:0030507~spectrin binding,
P22700	FBgn0263006	CG3725	SERCA	Sarco/endoplasmic reticulum Ca(2+)-ATPase (Calcium-transporting ATPase sarcoplasmic/endoplasmic reticulum type)	GO:0000166~nucleotide binding, GO:0005388~calcium-transporting ATPase activity, GO:0005515~protein binding, GO:0005524~ATP binding, GO:0008553~hydrogen-exporting ATPase activity, phosphorylative mechanism, GO:0015662~ATPase activity, coupled to transmembrane movement of ions, phosphorylative mechanism, GO:0016887~ATPase activity, GO:0046872~metal ion binding,
P25007	FBgn0004432	CG9916	Cyp1	Cyclophilin 1 (Peptidyl-prolyl cis-trans isomerase)	GO:0003755~peptidyl-prolyl cis-trans isomerase activity, GO:0016018~cyclosporin A binding,
P29310	FBgn0004907	CG17870	14-3-3zeta	14-3-3 protein zeta	GO:0001223~transcription coactivator binding, GO:0005515~protein binding, GO:0008134~transcription factor binding, GO:0042803~protein homodimerization activity, GO:0046982~protein heterodimerization activity,	dme04013:MAPK signaling pathway - fly, dme04391:Hippo signaling pathway - fly,
P29413	FBgn0005585	CG9429	Calr	Calreticulin	GO:0005509~calcium ion binding, GO:0030246~carbohydrate binding, GO:0051082~unfolded protein binding,	dme04141:Protein processing in endoplasmic reticulum, dme04145:Phagosome, dme04148:Efferocytosis,
P29613	FBgn0086355	CG2171	Tpi	Triose phosphate isomerase	GO:0004807~triose-phosphate isomerase activity, GO:0042803~protein homodimerization activity,	dme00010:Glycolysis / Gluconeogenesis, dme00051:Fructose and mannose metabolism, dme00562:Inositol phosphate metabolism, dme01100:Metabolic pathways, dme01200:Carbon metabolism, dme01230:Biosynthesis of amino acids,
P29742	FBgn0000319	CG9012	Chc	Clathrin heavy chain	GO:0005198~structural molecule activity, GO:0005515~protein binding, GO:0032051~clathrin light chain binding,	dme04142:Lysosome, dme04144:Endocytosis,
P29829	FBgn0004623	CG8770	Gbeta76C	Guanine nucleotide-binding protein subunit beta-2 (G protein beta-subunit 76C)	GO:0016004~phospholipase activator activity, GO:0030159~receptor signaling complex scaffold activity, GO:0031682~G-protein gamma-subunit binding, GO:0046982~protein heterodimerization activity,	dme04745:Phototransduction - fly,
P31009	FBgn0004867	CG5920	RpS2	40S ribosomal protein S2 (Ribosomal protein S2)	GO:0003723~RNA binding, GO:0003735~structural constituent of ribosome,	dme03010:Ribosome,
P31409	FBgn0005671	CG17369	Vha55	V-type proton ATPase subunit B	GO:0005524~ATP binding, GO:0016787~hydrolase activity, GO:0046961~proton-transporting ATPase activity, rotational mechanism,	dme00190:Oxidative phosphorylation, dme01100:Metabolic pathways, dme04145:Phagosome, dme04150:mTOR signaling pathway,
P35381	FBgn0011211	CG3612	blw	ATP synthase subunit alpha; mitochondrial (bellwether)	GO:0005524~ATP binding, GO:0032559~adenyl ribonucleotide binding, GO:0043531~ADP binding, GO:0046933~proton-transporting ATP synthase activity, rotational mechanism,	dme00190:Oxidative phosphorylation, dme01100:Metabolic pathways,
P35415	FBgn0003149	CG5939	Prm	Paramyosin; long form	GO:0016740~transferase activity,
P38979	FBgn0003517	CG14792	sta (RpSA)	40S ribosomal protein SA (Ribosomal protein SA) (stubarista)	GO:0003735~structural constituent of ribosome, GO:0043022~ribosome binding,	dme03010:Ribosome,
P39018	FBgn0010412	CG4464	RpS19a	40S ribosomal protein S19a (Ribosomal protein S19a)	GO:0003723~RNA binding, GO:0003735~structural constituent of ribosome,	dme03010:Ribosome,
P46461	FBgn0000346	CG1618	comt	Vesicle-fusing ATPase 1 (comatose)	GO:0005524~ATP binding, GO:0016887~ATPase activity, GO:0046872~metal ion binding,
P48148	FBgn0014020	CG8416	Rho1	Ras-like GTP-binding protein Rho1	GO:0003779~actin binding, GO:0003924~GTPase activity, GO:0005515~protein binding, GO:0005525~GTP binding, GO:0019900~kinase binding, GO:0019901~protein kinase binding,	dme04144:Endocytosis, dme04150:mTOR signaling pathway, dme04310:Wnt signaling pathway, dme04350:TGF-beta signaling pathway,
P48375	FBgn0013954	CG11001	Fkbp12	FK506-binding protein 12 kDa (Peptidyl-prolyl cis-trans isomerase Fkbp12)	GO:0003755~peptidyl-prolyl cis-trans isomerase activity, GO:0034713~type I transforming growth factor beta receptor binding,
P48554	FBgn0014011	CG8556	Rac2	Ras-related protein Rac2	GO:0003924~GTPase activity, GO:0005515~protein binding, GO:0005525~GTP binding, GO:0019901~protein kinase binding,	dme04013:MAPK signaling pathway - fly, dme04145:Phagosome, dme04148:Efferocytosis, dme04310:Wnt signaling pathway,
P48602	FBgn0265262	CG12403	Vha68-1	V-type proton ATPase catalytic subunit A isoform 1 (Vacuolar H+ ATPase 68kD subunit 1)	GO:0003824~catalytic activity, GO:0005524~ATP binding, GO:0016887~ATPase activity, GO:0046933~proton-transporting ATP synthase activity, rotational mechanism, GO:0046961~proton-transporting ATPase activity, rotational mechanism,	dme00190:Oxidative phosphorylation, dme01100:Metabolic pathways, dme04145:Phagosome, dme04150:mTOR signaling pathway,
P48610	FBgn0000116	CG32031	Argk1	Arginine kinase	GO:0004054~arginine kinase activity, GO:0004111~creatine kinase activity, GO:0005524~ATP binding, GO:0016301~kinase activity, GO:0016772~transferase activity, transferring phosphorus-containing groups,	dme00330:Arginine and proline metabolism,
P49455	FBgn0003721	CG4898	Tm1	Tropomyosin-1, isoforms 33/34	GO:0003779~actin binding, GO:0019894~kinesin binding, GO:0019901~protein kinase binding, GO:0051015~actin filament binding,	dme04814:Motor proteins,
P50882	FBgn0015756	CG6141	RpL9	60S ribosomal protein L9 (Ribosomal protein L9)	GO:0003735~structural constituent of ribosome, GO:0019843~rRNA binding,	dme03010:Ribosome,
P52029	FBgn0003074	CG8251	Pgi	Phosphoglucose isomerase (Glucose-6-phosphate isomerase)	GO:0004347~glucose-6-phosphate isomerase activity, GO:0048029~monosaccharide binding, GO:0097367~carbohydrate derivative binding,	dme00010:Glycolysis / Gluconeogenesis, dme00030:Pentose phosphate pathway, dme00500:Starch and sucrose metabolism, dme00520:Amino sugar and nucleotide sugar metabolism, dme01100:Metabolic pathways, dme01200:Carbon metabolism, dme01250:Biosynthesis of nucleotide sugars,
P52034	FBgn0003071	CG4001	Pfk	6-phosphofructokinase (ATP-dependent 6-phosphofructokinase)	GO:0003677~DNA binding, GO:0003872~6-phosphofructokinase activity, GO:0005524~ATP binding, GO:0016208~AMP binding, GO:0042802~identical protein binding, GO:0046872~metal ion binding, GO:0048029~monosaccharide binding, GO:0070095~fructose-6-phosphate binding,	dme00010:Glycolysis / Gluconeogenesis, dme00030:Pentose phosphate pathway, dme00051:Fructose and mannose metabolism, dme00052:Galactose metabolism, dme01100:Metabolic pathways, dme01200:Carbon metabolism, dme01230:Biosynthesis of amino acids, dme03018:RNA degradation,
P53777	FBgn0259209	CG42309	Mlp60A	Muscle LIM protein 1 (Muscle LIM protein at 60A)	GO:0046872~metal ion binding,
P54385	FBgn0001098	CG5320	Gdh	Glutamate dehydrogenase, mitochondrial	GO:0000166~nucleotide binding, GO:0004352~glutamate dehydrogenase (NAD+) activity, GO:0004353~glutamate dehydrogenase [NAD(P)+] activity, GO:0004354~glutamate dehydrogenase (NADP+) activity, GO:0005524~ATP binding, GO:0005525~GTP binding, GO:0016639~oxidoreductase activity, acting on the CH-NH2 group of donors, NAD or NADP as acceptor, GO:0042802~identical protein binding,	dme00220:Arginine biosynthesis, dme00250:Alanine, aspartate and glutamate metabolism, dme00910:Nitrogen metabolism, dme01100:Metabolic pathways, dme01200:Carbon metabolism,
P54611	FBgn0283535	CG1088	Vha26	V-type proton ATPase subunit E (Vacuolar H+-ATPase 26kD subunit)	GO:0008553~hydrogen-exporting ATPase activity, phosphorylative mechanism, GO:0046961~proton-transporting ATPase activity, rotational mechanism,	dme00190:Oxidative phosphorylation, dme01100:Metabolic pathways, dme04145:Phagosome, dme04150:mTOR signaling pathway,
P55828	FBgn0019936	CG15693	RpS20	40S ribosomal protein S20 (Ribosomal protein S20)	GO:0003723~RNA binding, GO:0003735~structural constituent of ribosome,	dme03010:Ribosome,
P55830	FBgn0017545	CG2168	RpS3A	40S ribosomal protein S3a (Ribosomal protein S3A)	GO:0003735~structural constituent of ribosome,	dme03010:Ribosome,
P61851	FBgn0003462	CG11793	Sod1	Superoxide dismutase 1 [Cu-Zn]	GO:0004784~superoxide dismutase activity, GO:0005507~copper ion binding, GO:0042803~protein homodimerization activity, GO:0046872~metal ion binding,	dme04146:Peroxisome, dme04213:Longevity regulating pathway - multiple species,
P80455	FBgn0286213	CG11271	RpS12	40S ribosomal protein S12 (Ribosomal protein S12)	GO:0003735~structural constituent of ribosome,	dme03010:Ribosome,
P83967	FBgn0000047	CG5178	Act88F	Actin; indirect flight muscle (Actin 88F)	GO:0005524~ATP binding, GO:0016787~hydrolase activity,
P91929	FBgn0019957	CG6343	ND-42	NADH dehydrogenase (ubiquinone) 42 kDa subunit (NADH dehydrogenase [ubiquinone]1 alpha subcomplex subunit 10; mitochondrial)	GO:0005515~protein binding, GO:0016491~oxidoreductase activity,	dme00190:Oxidative phosphorylation, dme01100:Metabolic pathways,
P91938	FBgn0020653	CG2151	Trxr1	Thioredoxin reductase 1, mitochondrial	GO:0004791~thioredoxin-disulfide reductase activity, GO:0016209~antioxidant activity, GO:0016491~oxidoreductase activity, GO:0016668~oxidoreductase activity, acting on a sulfur group of donors, NAD(P) as acceptor GO:0042803~protein homodimerization activity, GO:0050660~flavin adenine dinucleotide binding,	dme00450:Selenocompound metabolism,
P92177	FBgn0020238	CG31196	14-3-3epsilon	14-3-3 protein epsilon	GO:0001223~transcription coactivator binding, GO:0005515~protein binding, GO:0008134~transcription factor binding, GO:0046982~protein heterodimerization activity, GO:0050815~phosphoserine binding,	dme04391:Hippo signaling pathway - fly,
Q00637	FBgn0010213	CG8905	Sod2	Superoxide dismutase 2 [Mn]; mitochondrial	GO:0004784~superoxide dismutase activity, GO:0016209~antioxidant activity, GO:0030145~manganese ion binding, GO:0046872~metal ion binding,	dme04013:MAPK signaling pathway - fly, dme04068:FoxO signaling pathway, dme04146:Peroxisome, dme04213:Longevity regulating pathway - multiple species,
Q02645	FBgn0263391	CG9325	hts	Protein hu-li tai shao	GO:0051015~actin filament binding,
Q02748	FBgn0001942	CG9075	eIF4A	Eukaryotic translation initiation factor 4A	GO:0003676~nucleic acid binding, GO:0003723~RNA binding, GO:0003724~RNA helicase activity, GO:0003743~translation initiation factor activity, GO:0005524~ATP binding, GO:0016787~hydrolase activity, GO:0016887~ATP hydrolysis activity, GO:0046332~SMAD binding,
Q07327	FBgn0004574	CG15811	Rop	Ras opposite (Protein ROP)	GO:0000149~SNARE binding, GO:0019905~syntaxin binding,
Q0E8V7	FBgn0083968	CG34132	CG34132	uncharacterized protein CG34132 (Mitochondrial import inner membrane translocase subunit) (IP17740p)	GO:0046872~metal ion binding,
Q0KIA8	FBgn0037440	CG1041	CRAT	Carnitine O-Acetyl-Transferase (CG1041; isoform B)	GO:0004092~carnitine O-acetyltransferase activity, GO:0016746~transferase activity, transferring acyl groups,	dme04146:Peroxisome,
Q23997	FBgn0013763	CG5210	Idgf6	Imaginal disc growth factor 6 (Chitinase-like protein CG5210)	GO:0008061~chitin binding, GO:0008084~imaginal disc growth factor receptor binding,
Q24048	FBgn0015777	CG9261	nrv2	Nervana 2 (Sodium/potassium-transporting ATPase subunit beta-2)	GO:0001671~ATPase activator activity,
Q24186	FBgn0002590	CG8922	RpS5a	40S ribosomal protein S5a (Ribosomal protein S5a)	GO:0003723~RNA binding, GO:0003729~mRNA binding, GO:0003735~structural constituent of ribosome, GO:0019843~rRNA binding,	dme03010:Ribosome,
Q24251	FBgn0016120	CG6030	ATPsynD	ATP synthase subunit d, mitochondrial	GO:0015078~hydrogen ion transmembrane transporter activity, GO:0046933~proton-transporting ATP synthase activity, rotational mechanism,	dme00190:Oxidative phosphorylation, dme01100:Metabolic pathways,
Q24253	FBgn0010380	CG12532	AP-1-2beta	AP complex subunit beta (Adaptor Protein complex 1/2, beta subunit) (LP17054p)	GO:0030276~clathrin binding, GO:0035615~clathrin adaptor activity,	dme04142:Lysosome,
Q24400	FBgn0014863	CG1019	Mlp84B	Muscle LIM protein at 84B	GO:0008307~structural constituent of muscle, GO:0042805~actinin binding, GO:0046872~metal ion binding,
Q24498	FBgn0011286	CG10844	RyR	Ryanodine receptor 44F	GO:0005216~monoatomic ion channel activity, GO:0005219~ryanodine-sensitive calcium-release channel activity, GO:0005509~calcium ion binding, GO:0048763~calcium-induced calcium release activity,
Q24560	FBgn0284243	CG9277	betaTub56D	Tubulin beta-1 chain (beta-tubulin at 56D)	GO:0003924~GTPase activity, GO:0005200~structural constituent of cytoskeleton, GO:0005525~GTP binding, GO:0046872~metal ion binding,	dme04145:Phagosome, dme04814:Motor proteins,
Q26365	FBgn0003360	CG16944	sesB	stress-sensitive B (ADP,ATP carrier protein)	GO:0005471~ATP:ADP antiporter activity,
Q27268	FBgn0014189	CG7269	Hel25E	ATP-dependent RNA helicase WM6 (Helicase at 25E)	GO:0003676~nucleic acid binding, GO:0003723~RNA binding, GO:0003724~RNA helicase activity, GO:0003729~mRNA binding, GO:0005524~ATP binding, GO:0016787~hydrolase activity,	dme03013:Nucleocytoplasmic transport, dme03015:mRNA surveillance pathway, dme03040:Spliceosome,
Q59DP8	FBgn0259214	CG42314	PMCA	Plasma membrane calcium ATPase; isoform N (Calcium-transporting ATPase)	GO:0000166~nucleotide binding, GO:0005388~calcium-transporting ATPase activity, GO:0005524~ATP binding, GO:0016887~ATPase activity, GO:0019829~cation-transporting ATPase activity,
Q59E65 (A8DYP0)	FBgn0053519	CG33519	Unc-89	Obscurin (Unc-89; isoform B)	GO:0005085~guanyl-nucleotide exchange factor activity, GO:0005515~protein binding, GO:0005523~tropomyosin binding, GO:0005524~ATP binding, GO:0019901~protein kinase binding,
Q7JS69	FBgn0032946	CG8663	nrv3	Nervana 3; isoform D (Na/K-ATPase beta subunit isoform 3) (FI04632p)	GO:0001671~ATPase activator activity,
Q7JUS9	FBgn0034497	CG9090	Mpcp1	Mitochondrial phosphate carrier protein 1 (RH64567p)	GO:0005315~inorganic phosphate transmembrane transporter activity,
Q7JVH6	FBgn0033101	CG9436	CG9436	uncharacterized protein CG9436 (LD24696p)	GO:0004032~alditol:NADP+ 1-oxidoreductase activity, GO:0016491~oxidoreductase activity, GO:0047834~D-threo-aldose 1-dehydrogenase activity,	dme00040:Pentose and glucuronate interconversions, dme00051:Fructose and mannose metabolism, dme00052:Galactose metabolism, dme00561:Glycerolipid metabolism, dme00790:Folate biosynthesis, dme01100:Metabolic pathways,
Q7JXB5	FBgn0034356	CG10924	Pepck2	Phosphoenolpyruvate carboxykinase 2 (RE12569p)	GO:0004611~phosphoenolpyruvate carboxykinase activity, GO:0004613~phosphoenolpyruvate carboxykinase (GTP) activity, GO:0005525~GTP binding, GO:0016301~kinase activity, GO:0017076~purine nucleotide binding, GO:0030145~manganese ion binding,	dme00010:Glycolysis / Gluconeogenesis, dme00020:Citrate cycle (TCA cycle), dme00620:Pyruvate metabolism, dme01100:Metabolic pathways, dme04068:FoxO signaling pathway,
Q7K1C0	FBgn0031228	CG11455	ND-15	NADH dehydrogenase (ubiquinone) 15 kDa subunit (MIP04232p)		dme00190:Oxidative phosphorylation, dme01100:Metabolic pathways,
Q7K1Q6	FBgn0259682	CG42351	Jabba	Jabba; isoform B (LD47410p)
Q7K4T8	FBgn0033734	CG8520	CG8520	uncharacterized protein CG8520 (LD23856p)	GO:0005524~ATP binding, GO:0016787~hydrolase activity, GO:0016887~ATPase activity,
Q7K569	FBgn0022160	CG8256	Gpo1	Glycerophosphate oxidase-1; isoform D (Glycerol-3-phosphate dehydrogenase)	GO:0004368~glycerol-3-phosphate dehydrogenase activity, GO:0005509~calcium ion binding, GO:0016491~oxidoreductase activity, GO:0052591~sn-glycerol-3-phosphate:ubiquinone-8 oxidoreductase activity,	dme00564:Glycerophospholipid metabolism,
Q7K5K3	FBgn0039635	CG11876	Pdhb	Pyruvate dehydrogenase E1 subunit beta, mitochondrial (GH08474p)	GO:0003824~catalytic activity, GO:0004739~pyruvate dehydrogenase (acetyl-transferring) activity,	dme00010:Glycolysis / Gluconeogenesis, dme00020:Citrate cycle (TCA cycle), dme00620:Pyruvate metabolism, dme00785:Lipoic acid metabolism, dme01100:Metabolic pathways, dme01200:Carbon metabolism, dme01210:2-Oxocarboxylic acid metabolism,
Q7K860	FBgn0033027	CG12408	TpnC4	Troponin C isoform 4; isoform B	GO:0005509~calcium ion binding, GO:0030234~enzyme regulator activity,
Q7KN62	FBgn0286784	CG2331	TER94	Transitional endoplasmic reticulum ATPase TER94	GO:0005515~protein binding, GO:0005524~ATP binding, GO:0016887~ATPase activity,	dme04137:Mitophagy - animal, dme04141:Protein processing in endoplasmic reticulum,
Q7KN75	FBgn0027835	CG5170	Dp1	Dodeca-satellite-binding protein 1; isoform F	GO:0003676~nucleic acid binding, GO:0003696~satellite DNA binding, GO:0003697~single-stranded DNA binding, GO:0003723~RNA binding, GO:0003729~mRNA binding, GO:0003730~mRNA 3'-UTR binding,
Q7KN97	FBgn0027580	CG1516	PCB	Pyruvate carboxylase	GO:0003824~catalytic activity, GO:0004736~pyruvate carboxylase activity, GO:0005524~ATP binding, GO:0009374~biotin binding, GO:0046872~metal ion binding,	dme00020:Citrate cycle (TCA cycle), dme00620:Pyruvate metabolism, dme01100:Metabolic pathways, dme01200:Carbon metabolism, dme01230:Biosynthesis of amino acids,
Q7KR04	FBgn0033555	CG12324	RpS15Ab	40S ribosomal protein S15Ab (Ribosomal protein S15Ab)	GO:0003735~structural constituent of ribosome,	dme03010:Ribosome,
Q7KSQ0	FBgn0037912	CG6782	sea	Citrate transport protein (scheggia) (RH27308p)	GO:0071913~citrate secondary active transmembrane transporter activity,
Q7KSU6	FBgn0037607	CG8036	CG8036	Transketolase (CG8036; isoform D)	GO:0003824~catalytic activity, GO:0004802~transketolase activity, GO:0030976~thiamine pyrophosphate binding, GO:0046872~metal ion binding,	dme00030:Pentose phosphate pathway, dme01100:Metabolic pathways, dme01200:Carbon metabolism, dme01230:Biosynthesis of amino acids,
Q7KTK9	FBgn0283658	CG5261	Dlat (muc)	Dihydrolipoamide S-acetyltransferase (midline uncoordinated) (CG5261; isoform A)	GO:0004742~dihydrolipoyllysine-residue acetyltransferase activity, GO:0016746~transferase activity, transferring acyl groups,	dme00010:Glycolysis / Gluconeogenesis, dme00020:Citrate cycle (TCA cycle), dme00620:Pyruvate metabolism, dme00785:Lipoic acid metabolism, dme01100:Metabolic pathways, dme01200:Carbon metabolism, dme01210:2-Oxocarboxylic acid metabolism,
Q7KTW5	FBgn0037063	CG9391	CG9391	Inositol-1-monophosphatase (RE10407p)	GO:0008934~inositol monophosphate 1-phosphatase activity, GO:0046872~metal ion binding, GO:0052832~inositol monophosphate 3-phosphatase activity, GO:0052833~inositol monophosphate 4-phosphatase activity,	dme00562:Inositol phosphate metabolism, dme01100:Metabolic pathways, dme04070:Phosphatidylinositol signaling system,
Q7KUB0	FBgn0001248	CG7176	Idh	Isocitrate dehydrogenase [NADP]	GO:0000287~magnesium ion binding, GO:0004448~isocitrate dehydrogenase activity, GO:0004450~isocitrate dehydrogenase (NADP+) activity, GO:0016616~oxidoreductase activity, acting on the CH-OH group of donors, NAD or NADP as acceptor, GO:0051287~NAD binding,	dme00020:Citrate cycle (TCA cycle), dme00480:Glutathione metabolism, dme01100:Metabolic pathways, dme01200:Carbon metabolism, dme01210:2-Oxocarboxylic acid metabolism, dme01230:Biosynthesis of amino acids, dme04146:Peroxisome,
Q7KUQ5	FBgn0261565	CG42679	Lmpt	Limpet; isoform F	GO:0008270~zinc ion binding, GO:0046872~metal ion binding,
Q7KV27	FBgn0030478	CG1640	Alat (ALT)	Alanine transaminase (CG1640; isoform F)	GO:0003824~catalytic activity, GO:0004021~L-alanine:2-oxoglutarate aminotransferase activity, GO:0008483~transaminase activity, GO:0030170~pyridoxal phosphate binding,	dme00220:Arginine biosynthesis, dme00250:Alanine, aspartate and glutamate metabolism, dme01100:Metabolic pathways, dme01200:Carbon metabolism, dme01210:2-Oxocarboxylic acid metabolism, dme01230:Biosynthesis of amino acids,
Q7KVP4	FBgn0034618	CG9485	Agl	Glycogen debranching enzyme (CG9485; isoform E)	GO:0004134~4-alpha-glucanotransferase activity, GO:0004135~amylo-alpha-1,6-glucosidase activity,	dme00500:Starch and sucrose metabolism, dme01100:Metabolic pathways,
Q7YU05	FBgn0028325	CG7010	Pdha	Pyruvate dehydrogenase E1 alpha subunit (Lethal (1) G0334; isoform B)	GO:0004739~pyruvate dehydrogenase (acetyl-transferring) activity, GO:0016624~oxidoreductase activity, acting on the aldehyde or oxo group of donors, disulfide as acceptor,	dme00010:Glycolysis / Gluconeogenesis, dme00020:Citrate cycle (TCA cycle), dme00620:Pyruvate metabolism, dme00785:Lipoic acid metabolism, dme01100:Metabolic pathways, dme01200:Carbon metabolism, dme01210:2-Oxocarboxylic acid metabolism,
Q868Z9	FBgn0003137	CG33103	Ppn	Papilin	GO:0004222~metalloendopeptidase activity, GO:0004867~serine-type endopeptidase inhibitor activity, GO:0005201~extracellular matrix structural constituent, GO:0030414~peptidase inhibitor activity,
Q86BQ4	FBgn0031459	CG2862	HINT1	Histidine triad nucleotide binding protein 1 (CG2862; isoform B)	GO:0003824~catalytic activity, GO:0016787~hydrolase activity, GO:0043530~adenosine 5'-monophosphoramidase activity,
Q8I0E9	FBgn0001216	CG8937	Hsc70-1	Heat shock protein 70 cognate 1; isoform D	GO:0005524~ATP binding, GO:0016787~hydrolase activity, GO:0016887~ATPase activity, GO:0031072~heat shock protein binding, GO:0044183~protein binding involved in protein folding, GO:0051082~unfolded protein binding, GO:0051787~misfolded protein binding,	dme03040:Spliceosome, dme04141:Protein processing in endoplasmic reticulum, dme04144:Endocytosis, dme04213:Longevity regulating pathway - multiple species,
Q8INE6	FBgn0016691	CG4307	Oscp (ATPsynO)	Oligomycin sensitivity-conferring protein; isoform B (ATP synthase subunit O, mitochondrial)	GO:0046933~proton-transporting ATP synthase activity, rotational mechanism,	dme00190:Oxidative phosphorylation, dme01100:Metabolic pathways,
Q8IPE8	FBgn0028479	CG4389	Mtpalpha	Mitochondrial trifunctional protein alpha subunit (enoyl-CoA hydratase) (CG4389; isoform C)	GO:0003824~catalytic activity, GO:0003857~3-hydroxyacyl-CoA dehydrogenase activity, GO:0004300~enoyl-CoA hydratase activity, GO:0016491~oxidoreductase activity, GO:0016509~long-chain-3-hydroxyacyl-CoA dehydrogenase activity, GO:0016616~oxidoreductase activity, acting on the CH-OH group of donors, NAD or NADP as acceptor, GO:0070403~NAD+ binding,	dme00062:Fatty acid elongation, dme00071:Fatty acid degradation, dme00280:Valine, leucine and isoleucine degradation, dme00310:Lysine degradation, dme00380:Tryptophan metabolism, dme00410:beta-Alanine metabolism, dme00640:Propanoate metabolism, dme00650:Butanoate metabolism, dme01100:Metabolic pathways, dme01212:Fatty acid metabolism,
Q8IPG9	FBgn0261822	CG31605	Bsg	Basigin (LD19437p)	GO:0098632~protein binding involved in cell-cell adhesion,
Q8IPP8	FBgn0051548	CG31548	CG31548	uncharacterized protein CG31548	GO:0004303~estradiol 17-beta-dehydrogenase activity, GO:0016491~oxidoreductase activity, GO:0047045~testosterone 17-beta-dehydrogenase (NADP+) activity,
Q8IQ53	FBgn0035601	CG10640	Uev1A	Ubiquitin-conjugating enzyme variant 1A; isoform B	GO:0031624~ubiquitin conjugating enzyme binding,	dme04624:Toll and Imd signaling pathway,
Q8IQQ0	FBgn0010352	CG11661	Ogdh (Nc73EF)	Oxoglutarate dehydrogenase, mitochondrial (Neural conserved at 73EF) (RE42354p)	GO:0004591~oxoglutarate dehydrogenase (succinyl-transferring) activity, GO:0016624~oxidoreductase activity, acting on the aldehyde or oxo group of donors, disulfide as acceptor, GO:0030976~thiamine pyrophosphate binding, GO:0034602~oxoglutarate dehydrogenase (NAD+) activity,	dme00020:Citrate cycle (TCA cycle), dme00785:Lipoic acid metabolism, dme01100:Metabolic pathways, dme01200:Carbon metabolism, dme01210:2-Oxocarboxylic acid metabolism,
Q8IQW2	FBgn0031066	CG14235	COX6B	Cytochrome c oxidase subunit 6B (RE29690p)	GO:0016491~oxidoreductase activity,	dme00190:Oxidative phosphorylation, dme01100:Metabolic pathways,
Q8IR13	FBgn0262734	CG4429	eIF4H1	Eukaryotic translation initiation factor 4H1 (RNA-binding protein 2; isoform B)	GO:0003676~nucleic acid binding, GO:0003723~RNA binding, GO:0003729~mRNA binding, GO:0003743~translation initiation factor activity, GO:0033592~RNA strand annealing activity, GO:0034057~RNA strand-exchange activity, GO:0043024~ribosomal small subunit binding,
Q8IRQ5	FBgn0286222	CG4094	Fum1	Fumarate hydratase 1 (Fumarase 1) (Lethal (1) G0255; isoform B)	GO:0003824~catalytic activity, GO:0004333~fumarate hydratase activity, GO:0016829~lyase activity,	dme00020:Citrate cycle (TCA cycle), dme00620:Pyruvate metabolism, dme01100:Metabolic pathways, dme01200:Carbon metabolism,
Q8MRK8	FBgn0085479	CG12136	CG12136	uncharacterized protein CG12136 (GH26280p)
Q8MSI2	FBgn0020908	CG15848	Scp1	Sarcoplasmic calcium-binding protein 1	GO:0005509~calcium ion binding,
Q8MST5	FBgn0003890	CG4869	betaTub97EF	beta-Tubulin at 97EF (LP10436p)	GO:0003924~GTPase activity, GO:0005200~structural constituent of cytoskeleton, GO:0005525~GTP binding,	dme04145:Phagosome, dme04814:Motor proteins,
Q8SY61	FBgn0034470	CG11218	Obp56d	General odorant-binding protein 56d	GO:0005549~odorant binding,
Q8SY69	FBgn0069923	CG41128	Mic10b	MICOS complex subunit MIC10 (RH61753p)
Q8T8R1	FBgn0034802	CG3800	CNBP	CCHC-type zinc finger nucleic acid binding protein	GO:0003676~nucleic acid binding, GO:0003727~single-stranded RNA binding, GO:0003729~mRNA binding, GO:0008270~zinc ion binding, GO:0045182~translation regulator activity, GO:1905538~polysome binding,
Q94511	FBgn0017566	CG2286	ND-75	NADH dehydrogenase (ubiquinone) 75 kDa subunit	GO:0008137~NADH dehydrogenase (ubiquinone) activity, GO:0016491~oxidoreductase activity, GO:0016651~oxidoreductase activity, acting on NAD(P)H, GO:0046872~metal ion binding, GO:0051536~iron-sulfur cluster binding, GO:0051537~2 iron, 2 sulfur cluster binding, GO:0051539~4 iron, 4 sulfur cluster binding,	dme00190:Oxidative phosphorylation, dme01100:Metabolic pathways,
Q94514	FBgn0019624	CG14724	COX5A	Cytochrome c oxidase subunit 5A; mitochondrial	GO:0004129~cytochrome-c oxidase activity, GO:0016491~oxidoreductase activity, GO:0046872~metal ion binding,	dme00190:Oxidative phosphorylation, dme01100:Metabolic pathways,
Q94516	FBgn0019644	CG8189	ATPsynB	ATP synthase subunit b, mitochondrial	GO:0015078~hydrogen ion transmembrane transporter activity, GO:0046933~proton-transporting ATP synthase activity, rotational mechanism,	dme00190:Oxidative phosphorylation, dme01100:Metabolic pathways,
Q94522	FBgn0004888	CG1065	Scsalpha1	Succinyl-CoA ligase [ADP/GDP-forming] subunit alpha; mitochondrial (Succinyl-coenzyme A synthetase alpha subunit 1)	GO:0000166~nucleotide binding, GO:0003824~catalytic activity, GO:0004774~succinate-CoA ligase activity, GO:0004775~succinate-CoA ligase (ADP-forming) activity, GO:0004776~succinate-CoA ligase (GDP-forming) activity, GO:0004778~succinyl-CoA hydrolase activity,	dme00020:Citrate cycle (TCA cycle), dme00640:Propanoate metabolism, dme01100:Metabolic pathways, dme01200:Carbon metabolism,
Q960M4	FBgn0038570	CG7217	Prx5	Peroxiredoxin-5 (RE23139p)	GO:0008379~thioredoxin peroxidase activity, GO:0016491~oxidoreductase activity,	dme04146:Peroxisome,
Q9GNH8	FBgn0001186	CG3001	Hex-A	Hexokinase A (Phosphotransferase)	GO:0004340~glucokinase activity, GO:0004396~hexokinase activity, GO:0005524~ATP binding, GO:0005536~glucose binding, GO:0008865~fructokinase activity, GO:0016773~phosphotransferase activity, alcohol group as acceptor, GO:0019158~mannokinase activity,	dme00010:Glycolysis / Gluconeogenesis, dme00051:Fructose and mannose metabolism, dme00052:Galactose metabolism, dme00500:Starch and sucrose metabolism, dme00520:Amino sugar and nucleotide sugar metabolism, dme01100:Metabolic pathways, dme01200:Carbon metabolism, dme01250:Biosynthesis of nucleotide sugars,
Q9GU68	FBgn0285952	CG3186	eEF5	Eukaryotic translation initiation factor 5A	GO:0003723~RNA binding, GO:0003746~translation elongation factor activity, GO:0043022~ribosome binding,
Q9TVP3	FBgn0027654	CG2239	jdp	J domain-containing protein	GO:0051082~unfolded protein binding, GO:0051087~chaperone binding,
Q9V3P0	FBgn0040309	CG1633	Prx2 (Jafrac1)	Peroxiredoxin 2 (Jafrac 1)	GO:0004601~peroxidase activity, GO:0008379~thioredoxin peroxidase activity, GO:0016209~antioxidant activity, GO:0016491~oxidoreductase activity, GO:0051920~peroxiredoxin activity,	dme04146:Peroxisome,
Q9V3W0	FBgn0086691	CG15261	UK114	RutC family protein UK114	GO:0019239~deaminase activity,
Q9V3W2	FBgn0001989	CG13240	ND-B17	NADH dehydrogenase (ubiquinone) B17 subunit (Lethal (2) 35Di; isoform A)	GO:0003954~NADH dehydrogenase activity, GO:0016491~oxidoreductase activity,	dme00190:Oxidative phosphorylation, dme01100:Metabolic pathways,
Q9V427	FBgn0027108	CG4590	Inx2	Innexin 2	GO:0005243~gap junction channel activity,
Q9V496	FBgn0087002	CG11064	apolpp	Apolipophorins	GO:0005102~receptor binding, GO:0005319~lipid transporter activity, GO:0005504~fatty acid binding, GO:0008017~microtubule binding, GO:0015293~symporter activity, GO:0019841~retinol binding, GO:0020037~heme binding, GO:0046872~metal ion binding,
Q9V4E0	FBgn0039909	CG1970	ND-49	NADH dehydrogenase (ubiquinone) 49 kDa subunit (LD47962p)	GO:0003954~NADH dehydrogenase activity, GO:0008137~NADH dehydrogenase (ubiquinone) activity, GO:0016651~oxidoreductase activity, acting on NAD(P)H, GO:0048038~quinone binding, GO:0051287~NAD binding,	dme00190:Oxidative phosphorylation, dme01100:Metabolic pathways,
Q9V6U9	FBgn0033883	CG16935	Mecr	Mitochondrial trans-2-enoyl-CoA reductase	GO:0016491~oxidoreductase activity, GO:0016631~enoyl-[acyl-carrier-protein] reductase activity (NAD(P)H), GO:0019166~trans-2-enoyl-CoA reductase (NADPH) activity,	dme00061:Fatty acid biosynthesis, dme00062:Fatty acid elongation, dme01100:Metabolic pathways, dme01212:Fatty acid metabolism,
Q9V8M5	FBgn0034390	CG15093	CG15093	Probable 3-hydroxyisobutyrate dehydrogenase, mitochondrial	GO:0008442~3-hydroxyisobutyrate dehydrogenase activity, GO:0016491~oxidoreductase activity, GO:0050661~NADP binding, GO:0051287~NAD binding,	dme00280:Valine, leucine and isoleucine degradation, dme00410:beta-Alanine metabolism, dme00640:Propanoate metabolism, dme01100:Metabolic pathways, dme01200:Carbon metabolism,
Q9VAC1	FBgn0039737	CG7920	CG7920	uncharacterized protein CG7920 (GM14349p)	GO:0003986~acetyl-CoA hydrolase activity, GO:0008410~CoA-transferase activity, GO:0008775~acetate CoA-transferase activity,
Q9VAJ4	FBgn0039678	CG18111	Obp99a	General odorant-binding protein 99a	GO:0005549~odorant binding,
Q9VAM6	FBgn0062442	CG1458	Cisd2	CDGSH iron-sulfur domain	GO:0046872~metal ion binding, GO:0051537~2 iron, 2 sulfur cluster binding,
Q9VAN7	FBgn0014869	CG1721	Pglym78	Phosphoglyceromutase 78; isoform C	GO:0003824~catalytic activity, GO:0004082~bisphosphoglycerate mutase activity, GO:0004619~phosphoglycerate mutase activity, GO:0016868~intramolecular phosphotransferase activity, GO:0046538~2,3-bisphosphoglycerate-dependent phosphoglycerate mutase activity,	dme00010:Glycolysis / Gluconeogenesis, dme00260:Glycine, serine and threonine metabolism, dme01100:Metabolic pathways, dme01200:Carbon metabolism, dme01230:Biosynthesis of amino acids,
Q9VB69	FBgn0029155	CG5889	Men-b	Malic enzyme b	GO:0004470~malic enzyme activity, GO:0004471~malate dehydrogenase (decarboxylating) (NAD+) activity, GO:0004473~malate dehydrogenase (decarboxylating) (NADP+) activity, GO:0046872~metal ion binding, GO:0051287~NAD binding,	dme00620:Pyruvate metabolism, dme01100:Metabolic pathways, dme01200:Carbon metabolism,
Q9VBP6	FBgn0039349	CG4685	Ssadh	Succinic semialdehyde dehydrogenase; isoform E	GO:0004777~succinate-semialdehyde dehydrogenase (NAD+) activity, GO:0009013~succinate-semialdehyde dehydrogenase [NAD(P)+] activity, GO:0016491~oxidoreductase activity, GO:0016620~oxidoreductase activity, acting on the aldehyde or oxo group of donors, NAD or NADP as acceptor,	dme00250:Alanine, aspartate and glutamate metabolism, dme00650:Butanoate metabolism, dme01100:Metabolic pathways,
Q9VBU9	FBgn0039300	CG10423	RpS27	40S ribosomal protein S27 (Ribosomal protein S27)	GO:0003723~RNA binding, GO:0003735~structural constituent of ribosome, GO:0046872~metal ion binding,	dme03010:Ribosome,
Q9VCD9	FBgn0039145	CG6000	CG6000	uncharacterized protein CG6000; isoform A
Q9VCI3	FBgn0039114	CG10374	Lsd-1	Lipid storage droplets surface-binding protein 1
Q9VD58	FBgn0038922	CG6439	Idh3b	Isocitrate dehydrogenase 3b (GH26270p)	GO:0004449~isocitrate dehydrogenase (NAD+) activity,	dme00020:Citrate cycle (TCA cycle), dme01100:Metabolic pathways, dme01200:Carbon metabolism, dme01210:2-Oxocarboxylic acid metabolism, dme01230:Biosynthesis of amino acids,
Q9VEB1	FBgn0262559	CG7998	Mdh2	Malate dehydrogenase 2, mitochondrial (RE60471p)	GO:0003824~catalytic activity, GO:0016491~oxidoreductase activity, GO:0016615~malate dehydrogenase activity, GO:0016616~oxidoreductase activity, acting on the CH-OH group of donors, NAD or NADP as acceptor, GO:0030060~L-malate dehydrogenase activity,	dme00020:Citrate cycle (TCA cycle), dme00270:Cysteine and methionine metabolism, dme00620:Pyruvate metabolism, dme00630:Glyoxylate and dicarboxylate metabolism, dme01100:Metabolic pathways, dme01200:Carbon metabolism,
Q9VEJ0	FBgn0038519	CG5826	Prx3	Peroxiredoxin 3 (Thioredoxin peroxidase 3)	GO:0008379~thioredoxin peroxidase activity, GO:0016209~antioxidant activity, GO:0016491~oxidoreductase activity, GO:0051920~peroxiredoxin activity,
Q9VEN1	FBgn0014141	CG3937	cher	Filamin A (cheerio)	GO:0003779~actin binding, GO:0051015~actin filament binding,
Q9VEX6	FBgn0287225	CG6815	bor	Belphegor (ATPase family AAA domain-containing protein 3A homolog)	GO:0005524~ATP binding, GO:0016887~ATPase activity,
Q9VF24	FBgn0265048	CG31150	cv-d	Crossveinless d (GH05619p)	GO:0005319~lipid transporter activity, GO:0036122~BMP binding, GO:0043395~heparan sulfate proteoglycan binding,
Q9VF27	FBgn0017567	CG3944	ND-23	NADH dehydrogenase (ubiquinone) 23 kDa subunit (NADH:ubiquinone reductase 23kD subunit)	GO:0003954~NADH dehydrogenase activity, GO:0008137~NADH dehydrogenase (ubiquinone) activity, GO:0016651~oxidoreductase activity, acting on NAD(P)H, GO:0046872~metal ion binding, GO:0051539~4 iron, 4 sulfur cluster binding,	dme00190:Oxidative phosphorylation, dme01100:Metabolic pathways,
Q9VFC8	FBgn0266064	CG6904	Glys	Glycogen synthase	GO:0004373~glycogen (starch) synthase activity,	dme00500:Starch and sucrose metabolism, dme01100:Metabolic pathways,
Q9VFF0	FBgn0038271	CG3731	UQCR-C1	Ubiquinol-cytochrome c reductase core protein 1 (GH01077p)	GO:0004222~metalloendopeptidase activity, GO:0046872~metal ion binding,
Q9VFR2	FBgn0038181	CG9297	CG9297	uncharacterized protein CG9297 (FI18807p1)
Q9VG32	FBgn0002719	CG10120	Men	Malic enzyme	GO:0004470~malic enzyme activity, GO:0004471~malate dehydrogenase (decarboxylating) (NAD+) activity, GO:0004473~malate dehydrogenase (decarboxylating) (NADP+) activity, GO:0046872~metal ion binding, GO:0051287~NAD binding,	dme00620:Pyruvate metabolism, dme01100:Metabolic pathways, dme01200:Carbon metabolism,
Q9VG82	FBgn0038037	CG11466	Cyp9f2	Probable cytochrome P450 9f2	GO:0004497~monooxygenase activity, GO:0005506~iron ion binding, GO:0016705~oxidoreductase activity, acting on paired donors, with incorporation or reduction of molecular oxygen, GO:0020037~heme binding,
Q9VGS2	FBgn0037874	CG4800	Tctp	Translationally-controlled tumor protein homolog	GO:0005085~guanyl-nucleotide exchange factor activity, GO:0005509~calcium ion binding, GO:0030295~protein kinase activator activity,
Q9VHJ8	FBgn0037643	CG11963	ScsbetaA	Succinyl-coenzyme A synthetase β subunit, ADP-forming (Succinate-CoA ligase [ADP-forming] subunit beta; mitochondria) (SkpA associated protein; isoform B)	GO:0000287~magnesium ion binding, GO:0004775~succinate-CoA ligase (ADP-forming) activity, GO:0004776~succinate-CoA ligase (GDP-forming) activity, GO:0005524~ATP binding,GO:0046872~metal ion binding,	dme00020:Citrate cycle (TCA cycle), dme00640:Propanoate metabolism, dme01100:Metabolic pathways, dme01200:Carbon metabolism,
Q9VHX4	FBgn0037537	CG2767	CG2767	uncharacterized protein CG2767 (LD24679p)	GO:0004032~alditol:NADP+ 1-oxidoreductase activity, GO:0047834~D-threo-aldose 1-dehydrogenase activity, GO:0016491~oxidoreductase activity,	dme00010:Glycolysis / Gluconeogenesis, dme00040:Pentose and glucuronate interconversions, dme00053:Ascorbate and aldarate metabolism, dme00561:Glycerolipid metabolism, dme00620:Pyruvate metabolism, dme01100:Metabolic pathways, dme01240:Biosynthesis of cofactors,
Q9VIE8	FBgn0010100	CG9244	mAcon1	Mitochondrial aconitase 1	GO:0003994~aconitate hydratase activity, GO:0046872~metal ion binding, GO:0047780~citrate dehydratase activity, GO:0051539~4 iron, 4 sulfur cluster binding,	dme00020:Citrate cycle (TCA cycle), dme00630:Glyoxylate and dicarboxylate metabolism, dme01100:Metabolic pathways, dme01200:Carbon metabolism, dme01210:2-Oxocarboxylic acid metabolism, dme01230:Biosynthesis of amino acids,
Q9VIQ8	FBgn0032833	CG10664	COX4	Cytochrome c oxidase subunit 4 (MIP33903p1)	GO:0004129~cytochrome-c oxidase activity,	dme00190:Oxidative phosphorylation, dme01100:Metabolic pathways,
Q9VJZ4	FBgn0032511	CG9306	ND-B22	NADH dehydrogenase (ubiquinone) B22 subunit	GO:0016491~oxidoreductase activity,	dme00190:Oxidative phosphorylation, dme01100:Metabolic pathways,
Q9VK60	FBgn0032453	CG6180	CG6180	uncharacterized protein CG6180 (GH25425p)
Q9VK99	FBgn0032422	CG6579	atilla	Atilla, isoform B	GO:0034235~GPI anchor bingding,
Q9VL70	FBgn0040064	CG4600	yip2	Yippee interacting protein 2 (Acetyl-CoA acyltransferase)	GO:0003985~acetyl-CoA C-acetyltransferase activity, GO:0003988~acetyl-CoA C-acyltransferase activity, GO:0016746~transferase activity, transferring acyl groups, GO:0016747~acyltransferase activity, transferring groups other than amino-acyl groups,	dme00062:Fatty acid elongation, dme00071:Fatty acid degradation, dme00280:Valine, leucine and isoleucine degradation, dme01100:Metabolic pathways, dme01212:Fatty acid metabolism,
Q9VLB7	FBgn0004868	CG4422	Gdi	GDP dissociation inhibitor (LP03430p)	GO:0005092~GDP-dissociation inhibitor activity, GO:0005093~Rab GDP-dissociation inhibitor activity, GO:0005096~GTPase activator activity,
Q9VLP2	FBgn0032021	CG7781	CG7781	uncharacterized protein CG7781 (RE71014p)	GO:0034235~GPI anchor binding,
Q9VLZ3	FBgn0040299	CG6976	Myo28B1	Myosin 28B1; isoform A	GO:0000146~microfilament motor activity, GO:0005524~ATP binding, GO:0051015~actin filament binding,	dme04814:Motor proteins,
Q9VMI3	FBgn0031771	CG9140	ND-51	NADH dehydrogenase (ubiquinone) 51 kDa subunit (GM14163p)	GO:0008137~NADH dehydrogenase (ubiquinone) activity, GO:0010181~FMN binding, GO:0046872~metal ion binding, GO:0051287~NAD binding, GO:0051539~4 iron, 4 sulfur cluster binding,	dme00190:Oxidative phosphorylation, dme01100:Metabolic pathways,
Q9VMQ9	FBgn0000318	CG11024	cl	clot (Thioredoxin domain-containing protein 17) (RE06767p)	GO:0004601~peroxidase activity, GO:0047134~protein-disulfide reductase activity,
Q9VMS1	FBgn0015031	CG14028	cype	Cytochrome c oxidase subunit Vic (cyclope)	GO:0016491~oxidoreductase activity,	dme00190:Oxidative phosphorylation, dme01100:Metabolic pathways,
Q9VMT2	FBgn0031692	CG6514	TpnC25D	Troponin C at 25D	GO:0005509~calcium ion binding, GO:0030234~enzyme regulator activity,
Q9VMU0	FBgn0031684	CG8680	ND-13A	NADH dehydrogenase (ubiquinone) 13 kDa A subunit (LP20380p)		dme00190:Oxidative phosphorylation, dme01100:Metabolic pathways,
Q9VN13	FBgn0037239	CG11739	Sfxn1-3	Sideroflexin 1/3 (RH48017p)	GO:0015075~monoatomic ion transmembrane transporter activity, GO:0015194~L-serine transmembrane transporter activity, GO:0022857~transmembrane transporter activity,
Q9VNB9	FBgn0037328	CG2099	RpL35A	Ribosomal protein L35A	GO:0003735~structural constituent of ribosome,	dme03010:Ribosome,
Q9VNE9	FBgn0037351	CG1475	RpL13A	60S ribosomal protein L13a, (Ribosomal protein L13A)	GO:0003729~mRNA binding, GO:0003735~structural constituent of ribosome,	dme03010:Ribosome,
Q9VNW6	FBgn0037146	CG7470	P5CS	Delta-1-pyrroline-5-carboxylate synthase (GH12632p)	GO:0003824~catalytic activity, GO:0004349~glutamate 5-kinase activity, GO:0004350~glutamate-5-semialdehyde dehydrogenase activity, GO:0005524~ATP binding, GO:0016301~kinase activity, GO:0016491~oxidoreductase activity, GO:0016620~oxidoreductase activity, acting on the aldehyde or oxo group of donors, NAD or NADP as acceptor	dme00330:Arginine and proline metabolism, dme01100:Metabolic pathways, dme01230:Biosynthesis of amino acids,
Q9VNX4	FBgn0037138	CG7145	P5CDh1	Delta-1-Pyrroline-5-carboxylate dehydrogenase 1 (Multifunctional fusion protein) (FI08816p)	GO:0003842~1-pyrroline-5-carboxylate dehydrogenase activity, GO:0016491~oxidoreductase activity, GO:0016620~oxidoreductase activity, acting on the aldehyde or oxo group of donors, NAD or NADP as acceptor,	dme00250:Alanine, aspartate and glutamate metabolism, dme00330:Arginine and proline metabolism, dme01100:Metabolic pathways,
Q9VP61	FBgn0012034	CG9390	AcCoAS	Acetyl-coenzyme A synthetase	GO:0003987~acetate-CoA ligase activity, GO:0005524~ATP binding, GO:0016208~AMP binding, GO:0031955~short-chain fatty acid-CoA ligase activity,	dme00010:Glycolysis / Gluconeogenesis, dme00620:Pyruvate metabolism, dme00630:Glyoxylate and dicarboxylate metabolism, dme00640:Propanoate metabolism, dme01100:Metabolic pathways, dme01200:Carbon metabolism,
Q9VPE2	FBgn0037001	CG6020	ND-39	NADH dehydrogenase (ubiquinone) 39 kDa subunit (NADH dehydrogenase [ubiquinone] 1 alpha subcomplex subunit 9, mitochondrial)	GO:0016491~oxidoreductase activity, GO:0044877~macromolecular complex binding,	dme00190:Oxidative phosphorylation, dme01100:Metabolic pathways,
Q9VQ61	FBgn0001125	CG4233	Got2	Aspartate aminotransferase (Glutamate oxaloacetate transaminase 2)	GO:0003824~catalytic activity, GO:0004069~L-aspartate:2-oxoglutarate aminotransferase activity, GO:0008483~transaminase activity, GO:0030170~pyridoxal phosphate binding,	dme00220:Arginine biosynthesis, dme00250:Alanine, aspartate and glutamate metabolism, dme00270:Cysteine and methionine metabolism, dme00330:Arginine and proline metabolism, dme00350:Tyrosine metabolism, dme00360:Phenylalanine metabolism, dme00400:Phenylalanine, tyrosine and tryptophan biosynthesis, dme01100:Metabolic pathways, dme01200:Carbon metabolism, dme01210:2-Oxocarboxylic acid metabolism, …
Q9VQG4	FBgn0019830	CG3057	colt	Congested-like trachea protein	GO:0015227~acyl carnitine transmembrane transporter activity, GO:0022857~transmembrane transporter activity,
Q9VQL7	FBgn0283427	CG3523	FASN1	Fatty acid synthase 1; isoform A	GO:0004312~fatty acid synthase activity, GO:0004313~[acyl-carrier-protein] S-acetyltransferase activity, GO:0004315~3-oxoacyl-[acyl-carrier-protein] synthase activity, GO:0004316~3-oxoacyl-[acyl-carrier-protein] reductase (NADPH) activity, GO:0004317~3-hydroxypalmitoyl-[acyl-carrier-protein] dehydratase activity, GO:0004320~oleoyl-[acyl-carrier-protein] hydrolase activity, GO:0008659~(3R)-hydroxy…	dme00061:Fatty acid biosynthesis, dme01100:Metabolic pathways, dme01212:Fatty acid metabolism,
Q9VQR2	FBgn0021967	CG8844	ND-PDSW	NADH dehydrogenase (ubiquinone) PDSW subunit (NADH dehydrogenase [ubiquinone] 1 beta subcomplex subunit 10) (RE65754p)	GO:0016491~oxidoreductase activity,	dme00190:Oxidative phosphorylation, dme01100:Metabolic pathways,
Q9VQT8	FBgn0031561	CG16712	IM33	Immune induced molecule 33 (RH38008p)	GO:0004867~serine-type endopeptidase inhibitor activity,
Q9VS34	FBgn0035753	CG8615	RpL18	60S ribosomal protein L18 (Ribosomal protein L18)	GO:0003723~RNA binding, GO:0003735~structural constituent of ribosome,	dme03010:Ribosome,
Q9VSA3	FBgn0035811	CG12262	Mcad	Medium-chain specific acyl-CoA dehydrogenase; mitochondrial	GO:0003995~acyl-CoA dehydrogenase activity, GO:0016627~oxidoreductase activity, acting on the CH-CH group of donors, GO:0050660~flavin adenine dinucleotide binding, GO:0070991~medium-chain-acyl-CoA dehydrogenase activity,	dme00071:Fatty acid degradation, dme00280:Valine, leucine and isoleucine degradation, dme01100:Metabolic pathways, dme01212:Fatty acid metabolism,
Q9VSA9	FBgn0035817	CG7409	CG7409	uncharacterized protein CG7409 (RH03891p)	GO:0051082~unfolded protein binding,
Q9VSU6	FBgn0035964	CG4665	Dhpr	Dihydropteridine reductase (RE58329p)	GO:0004155~6,7-dihydropteridine reductase activity, GO:0016491~oxidoreductase activity, GO:0070402~NADPH binding, GO:0070404~NADH binding,	dme00790:Folate biosynthesis, dme01100:Metabolic pathways,
Q9VTB4	FBgn0047038	CG6463	ND-13B	NADH dehydrogenase (ubiquinone) 13 kDa B subunit (RH11203p)	GO:0008137~NADH dehydrogenase (ubiquinone) activity,	dme00190:Oxidative phosphorylation, dme01100:Metabolic pathways,
Q9VTK9	FBgn0086254	CG6084	Akr1B	Aldo-keto reductase 1B (LD06393p)	GO:0004032~alditol:NADP+ 1-oxidoreductase activity, GO:0016491~oxidoreductase activity, GO:0047718~indanol dehydrogenase activity, GO:0047834~D-threo-aldose 1-dehydrogenase activity,	dme00040:Pentose and glucuronate interconversions, dme00051:Fructose and mannose metabolism, dme00052:Galactose metabolism, dme00561:Glycerolipid metabolism, dme00790:Folate biosynthesis, dme01100:Metabolic pathways,
Q9VTY2	FBgn0036290	CG10638	CG10638	uncharacterized protein CG10638; isoform A	GO:0004032~alditol:NADP+ 1-oxidoreductase activity, GO:0047834~D-threo-aldose 1-dehydrogenase activity, GO:0016491~oxidoreductase activity,	dme00040:Pentose and glucuronate interconversions, dme00051:Fructose and mannose metabolism, dme00052:Galactose metabolism, dme00561:Glycerolipid metabolism, dme00790:Folate biosynthesis, dme01100:Metabolic pathways,
Q9VU39	FBgn0036337	CG11255	Adk2 (AdenoK)	Adenosine kinase (GH14845p)	GO:0004001~adenosine kinase activity, GO:0004017~adenylate kinase activity, GO:0005524~ATP binding, GO:0016301~kinase activity,	dme00230:Purine metabolism, dme01100:Metabolic pathways, dme01232:Nucleotide metabolism,
Q9VU68	FBgn0260049	CG10724	flr	flare (Actin-interacting protein 1)	GO:0051015~actin filament binding,
Q9VUY9	FBgn0003076	CG5165	Pgm1	Phosphoglucomutase (Phosphoglucose mutase 1)	GO:0000287~magnesium ion binding, GO:0004614~phosphoglucomutase activity, GO:0016868~intramolecular phosphotransferase activity,	dme00010:Glycolysis / Gluconeogenesis, dme00030:Pentose phosphate pathway, dme00052:Galactose metabolism, dme00230:Purine metabolism, dme00500:Starch and sucrose metabolism, dme00520:Amino sugar and nucleotide sugar metabolism, dme01100:Metabolic pathways, dme01250:Biosynthesis of nucleotide sugars,
Q9VV75	FBgn0250814	CG4169	UQCR-C2	Ubiquinol-cytochrome c reductase core protein 2	GO:0046872~metal ion binding,	dme00190:Oxidative phosphorylation, dme01100:Metabolic pathways,
Q9VVH3	FBgn0036726	CG7603	QIL1	MICOS complex subunit MIC13 homolog QIL1 (RE63168p)
Q9VVL7	FBgn0289579	CG7430	Dld (E3)	Dihydrolipoyl dehydrogenase	GO:0004148~dihydrolipoyl dehydrogenase activity, GO:0050660~flavin adenine dinucleotide binding,	dme00010:Glycolysis / Gluconeogenesis, dme00020:Citrate cycle (TCA cycle), dme00260:Glycine, serine and threonine metabolism, dme00280:Valine, leucine and isoleucine degradation, dme00310:Lysine degradation, dme00380:Tryptophan metabolism, dme00620:Pyruvate metabolism, dme00630:Glyoxylate and dicarboxylate metabolism, dme00640:Propanoate metabolism, dme00785:Lipoic acid metabolism, dme01100:Metab…
Q9VVU1	FBgn0036824	CG3902	GH07925p	uncharacterized protein CG3902 (Short/branched chain specific acyl-CoA dehydrogenase, mitochondrial) (FI09602p)	GO:0003853~2-methylbutanoyl-CoA dehydrogenase activity, GO:0003995~acyl-CoA dehydrogenase activity, GO:0016627~oxidoreductase activity, acting on the CH-CH group of donors, GO:0016937~short-chain fatty acyl-CoA dehydrogenase activity, GO:0050660~flavin adenine dinucleotide binding,	dme00071:Fatty acid degradation, dme00280:Valine, leucine and isoleucine degradation, dme01100:Metabolic pathways, dme01212:Fatty acid metabolism,
Q9VW68	FBgn0036927	CG7433	Gabat	Gamma-aminobutyric acid transaminase; isoform C ((S)-3-amino-2-methylpropionate transaminase)	GO:0003867~4-aminobutyrate transaminase activity, GO:0008483~transaminase activity, GO:0030170~pyridoxal phosphate binding, GO:0034386~4-aminobutyrate:2-oxoglutarate transaminase activity, GO:0047298~(S)-3-amino-2-methylpropionate transaminase activity,	dme00250:Alanine, aspartate and glutamate metabolism, dme00280:Valine, leucine and isoleucine degradation, dme00410:beta-Alanine metabolism, dme00640:Propanoate metabolism, dme00650:Butanoate metabolism, dme01100:Metabolic pathways,
Q9VWH4	FBgn0027291	CG12233	Idh3a	Probable isocitrate dehydrogenase [NAD] subunit alpha, mitochondria (Isocitrate dehydrogenase (NAD+) 3 catalytic subunit alpha)	GO:0000287~magnesium ion binding, GO:0004449~isocitrate dehydrogenase (NAD+) activity, GO:0016616~oxidoreductase activity, acting on the CH-OH group of donors, NAD or NADP as acceptor, GO:0051287~NAD binding,	dme00020:Citrate cycle (TCA cycle), dme01100:Metabolic pathways, dme01200:Carbon metabolism, dme01210:2-Oxocarboxylic acid metabolism, dme01230:Biosynthesis of amino acids,
Q9VWV6	FBgn0022355	CG6186	Tsf1	Transferrin 1	GO:0005506~iron ion binding, GO:0046872~metal ion binding,
Q9VX36	FBgn0030853	CG5703	ND-24	NADH dehydrogenase (ubiquinone) 24 kDa subunit	GO:0003954~NADH dehydrogenase activity, GO:0008137~NADH dehydrogenase (ubiquinone) activity, GO:0016491~oxidoreductase activity, GO:0046872~metal ion binding, GO:0051537~2 iron, 2 sulfur cluster binding,	dme00190:Oxidative phosphorylation, dme01100:Metabolic pathways,
Q9VXI6	FBgn0030733	CG3560	UQCR-14	Cytochrome b-c1 complex subunit 7 (Ubiquinol-cytochrome c reductase 14 kDa subunit) (RH44664p)		dme00190:Oxidative phosphorylation, dme01100:Metabolic pathways,
Q9VY93	FBgn0030518	CG11134	CG11134	Probable methylthioribulose-1-phosphate dehydratase	GO:0008270~zinc ion binding, GO:0046570~methylthioribulose 1-phosphate dehydratase activity, GO:0046872~metal ion binding,	dme00270:Cysteine and methionine metabolism, dme01100:Metabolic pathways,
Q9VYR1	FBgn0030362	CG1803	regucalcin	Regucalcin (SD03837p)	GO:0004341~gluconolactonase activity, GO:0005509~calcium ion binding, GO:0017171~serine hydrolase activity,
Q9VYU9	FBgn0030332	CG9360	CG9360	uncharacterized protein CG9360 (RH17287p)	GO:0000253~3-keto sterol reductase activity, GO:0004303~estradiol 17-beta-dehydrogenase activity, GO:0072555~17-beta-ketosteroid reductase activity, GO:0072582~17-beta-hydroxysteroid dehydrogenase (NADP+) activity,	dme00900:Terpenoid backbone biosynthesis, dme00981:Insect hormone biosynthesis,
Q9VZ01	FBgn0030292	CG11752	NdufV3	NADH:ubiquinone oxidoreductase subunit V3 (RH44935p)
Q9VZF6	FBgn0035515	CG14997	Sqor	Sulfide quinone oxidoreductase (GH04863p)	GO:0016491~oxidoreductase activity, GO:0070224~sulfide:quinone oxidoreductase activity, GO:0071949~FAD binding,	dme00920:Sulfur metabolism, dme01100:Metabolic pathways,
Q9VZR2	FBgn0035434	CG10812	Drsl5	Drosomycin-like 5		dme04624:Toll and Imd signaling pathway,
Q9VZU4	FBgn0266582	CG12079	ND-30 (NDUFS3)	NADH dehydrogenase (ubiquinone) 30 kDa subunit (NADH dehydrogenase [ubiquinone] iron-sulfur protein 3, mitochondrial) (RH59487p)	GO:0005515~protein binding, GO:0008137~NADH dehydrogenase (ubiquinone) activity, GO:0016651~oxidoreductase activity, acting on NAD(P)H,	dme00190:Oxidative phosphorylation, dme01100:Metabolic pathways,
Q9W0P5	FBgn0035147	CG12030	Gale	UDP-glucose 4-epimerase (UDP-galactose 4'-epimerase)	GO:0003974~UDP-N-acetylglucosamine 4-epimerase activity, GO:0003978~UDP-glucose 4-epimerase activity,	dme00052:Galactose metabolism, dme00520:Amino sugar and nucleotide sugar metabolism, dme01100:Metabolic pathways, dme01250:Biosynthesis of nucleotide sugars,
Q9W125	FBgn0035046	CG3683	ND-19 (NDUFA8)	NADH dehydrogenase (ubiquinone) 19 kDa subunit (NADH dehydrogenase [ubiquinone] 1 alpha subcomplex subunit 8) (RE35078p)	GO:0016491~oxidoreductase activity,	dme00190:Oxidative phosphorylation, dme01100:Metabolic pathways,
Q9W1C9	FBgn0011695	CG11390	EbpIII	Ejaculatory bulb-specific protein 3
Q9W303	FBgn0026415	CG1780	Idgf4	Imaginal disc growth factor 4 (Chitinase-like protein Idgf4)	GO:0004568~chitinase activity, GO:0008061~chitin binding, GO:0008084~imaginal disc growth factor receptor binding,
Q9W334	FBgn0030136	CG2998	RpS28b	Ribosomal protein S28b (40S ribosomal protein S28)	GO:0003735~structural constituent of ribosome,	dme03010:Ribosome,
Q9W369	FBgn0086367	CG12120	t	tan (Beta-alanyl-dopamine/carcinine hydrolase)	GO:0003677~DNA binding, GO:0003693~P-element binding, GO:0003832~beta-alanyl-dopamine hydrolase activity, GO:0004803~transposase activity, GO:0016740~transferase activity, GO:0016787~hydrolase activity, GO:0031964~beta-alanyl-histamine hydrolase activity, GO:0046872~metal ion binding, GO:0046983~protein dimerization activity,
Q9W3B3	FBgn0030066	CG1885	Uros1	Uroporphyrinogen-III synthase 1 (GH17465p)	GO:0004852~uroporphyrinogen-III synthase activity,	dme00860:Porphyrin metabolism, dme01100:Metabolic pathways, dme01240:Biosynthesis of cofactors,
Q9W3L4	FBgn0029990	CG2233	CG2233	uncharacterized protein CG2233 (GH20802p)
Q9W3R8	FBgn0029942	CG2059	CG2059	uncharacterized protein CG2059	GO:0017171~serine hydrolase activity, GO:0052689~carboxylic ester hydrolase activity, GO:0080030~methyl indole-3-acetate esterase activity,
Q9W401	FBgn0261955	CG3861	Cs1 (kdn)	Citrate synthase 1 (knockdown) (Probable citrate synthase, mitochondrial)	GO:0004108~citrate (Si)-synthase activity, GO:0046912~transferase activity, transferring acyl groups, acyl groups converted into alkyl on transfer,	dme00020:Citrate cycle (TCA cycle), dme00630:Glyoxylate and dicarboxylate metabolism, dme01100:Metabolic pathways, dme01200:Carbon metabolism, dme01210:2-Oxocarboxylic acid metabolism, dme01230:Biosynthesis of amino acids,
Q9W4P5	FBgn0285910	CG2934	VhaAC39-1	V-type proton ATPase subunit d 1 (Vacuolar H[+] ATPase AC39 subunit 1)	GO:0046961~proton-transporting ATPase activity, rotational mechanism,	dme00190:Oxidative phosphorylation, dme01100:Metabolic pathways, dme04142:Lysosome, dme04145:Phagosome,
Q9W4Y3	FBgn0284408	CG33950	trol	Terribly reduced optic lobes; isoform F
Q9XTL9	FBgn0004507	CG7254	Glyp	Glycogen phosphorylase	GO:0004645~1,4-alpha-oligoglucan phosphorylase activity, GO:0008184~glycogen phosphorylase activity, GO:0030170~pyridoxal phosphate binding, GO:0042803~protein homodimerization activity,	dme00500:Starch and sucrose metabolism, dme01100:Metabolic pathways,
Q9XYN7	FBgn0026380	CG11981	Prosbeta3	Proteasome subunit beta type-3	GO:0004175~endopeptidase activity, GO:0004298~threonine-type endopeptidase activity,	dme03050:Proteasome,
Q9Y112	FBgn0027552	CG10863	CG10863	uncharacterized protein CG10863	GO:0004032~aldose reductase (NADPH) activity, GO:0016491~oxidoreductase activity, GO:0016616~oxidoreductase activity, acting on the CH-OH group of donors, NAD or NADP as acceptor, GO:0047718~indanol dehydrogenase activity, GO:0047834~D-threo-aldose 1-dehydrogenase activity,	dme00040:Pentose and glucuronate interconversions, dme00051:Fructose and mannose metabolism, dme00052:Galactose metabolism, dme00561:Glycerolipid metabolism, dme00790:Folate biosynthesis, dme01100:Metabolic pathways,
