# Supplementary material for: Enhancing autophagy by redox regulation extends lifespan in Drosophila
Source: Nat Commun. 2025 Jun 25;16:5379. doi: 10.1038/s41467-025-60603-w (PMC12198390; doi:10.1038/s41467-025-60603-w)
Supplement: Supplementary file 8 — Source Data [file 41467_2025_60603_MOESM8_ESM.xlsx]

## Sheet: Fig. 1a
Figure 1a
Lifespan (wDah)
	Females					Males
Time (d)	UAS-cat/+	da-GAL4/+	UAS-cat>da-GAL4		Time (d)	UAS-cat/+	da-GAL4/+	UAS-cat>da-GAL4
0	1	1	1		0	1	1	1
2	1	1	1		2	1	1	1
4.46	1	1	1		4	1	1	1
7	1	1	1		7	1	1	1
8	1	1	1		9.38	1	1	1
9.31	1	1	1		11.46	1	1	1
10.31	1	1	1		14.34	1	1	1
11.54	1	1	1		16.19	1	0.994764	1
14.29	1	1	1		18.1	1	0.994764	1
16.11	1	0.994949	1		21.01	1	0.994764	0.994652
17.11	1	0.994949	1		23.21	1	0.989445	0.989187
18.21	1	0.994949	1		25.08	1	0.989445	0.989187
21.08	1	0.994949	1		27.21	1	0.989445	0.983692
23.14	0.994872	0.994949	1		30.4	0.983333	0.973224	0.983692
25.17	0.994872	0.994949	0.994792		31.81	0.977746	0.962102	0.967205
27.27	0.994872	0.994949	0.994792		34.79	0.94965	0.950979	0.956214
30.33	0.989717	0.989873	0.989583		37.31	0.921554	0.889445	0.934232
31.9	0.989717	0.989873	0.989583		39	0.898658	0.839099	0.884184
34.85	0.974007	0.974566	0.989583		42.38	0.843638	0.771521	0.833819
37.15	0.947824	0.954156	0.984375		44.15	0.763924	0.724043	0.774261
39.08	0.942588	0.954156	0.984375		46.15	0.714411	0.681091	0.742529
41.98	0.926878	0.943896	0.979139		48.08	0.652956	0.611072	0.696531
44.08	0.921611	0.938767	0.979139		50.1	0.589253	0.565567	0.642432
46.06	0.916345	0.933637	0.973875		51.29	0.539457	0.518991	0.581968
48.17	0.890013	0.933637	0.968611		53.08	0.457167	0.450703	0.482421
50.17	0.879481	0.907987	0.952818		55.24	0.393164	0.396072	0.428818
51.21	0.868948	0.907987	0.947525		56.96	0.308914	0.33006	0.385937
53.13	0.832084	0.877208	0.931644		59.38	0.252748	0.262548	0.334478
55.3	0.795219	0.846429	0.915764		61.38	0.189561	0.235388	0.24847
57.19	0.753088	0.80539	0.884003		63.13	0.115843	0.162961	0.218653
59.21	0.716224	0.753762	0.86283		65.33	0.08109	0.153907	0.157916
61.29	0.653028	0.671158	0.825776		67.23	0.0347529	0.144854	0.131597
63.07	0.610897	0.583391	0.783155		69.13	0.0231686	0.072427	0.102353
65.01	0.510836	0.480136	0.713896		71.13	0.0115843	0.0310401	0.0584875
67.17	0.431018	0.382044	0.618		73.06	0	0.0103467	0.0292437
69.07	0.313951	0.309765	0.510522		74.17		0.0103467	0.0146219
71.07	0.255418	0.252975	0.429913		76.96		0	0.0146219
73.04	0.168467	0.216083	0.368497		78.97			0
74.18	0.15104	0.179191	0.324023
76.94	0.0580921	0.105406	0.238058
78.95	0.0522829	0.0527031	0.12985
81.09	0.0348553	0.0527031	0.106241
84.04	0.0174276	0	0.0472181
86.11	0		0.0118045
88.13			0

## Sheet: Fig. 1b
Figure 1b
Lifespan (wDah females)						Inset: Western blot
	da-GS/+		da-GS>UAS-cat
Time (d)	–RU	+RU	–RU	+RU
0	1	1	1	1
2	1	1	1	1
5	1	1	1	1
8	1	1	1	1
11	1	1	1	1
14	1	1	1	1
15	1	1	1	1
17	1	1	1	1
20	0.995392	1	1	1
23.03	0.995392	0.995556	1	1
26.15	0.995392	0.995556	1	1
28.94	0.995392	0.995556	1	1
31.19	0.995392	0.995556	1	1
35	0.995392	0.995556	0.996622	1
38.13	0.995392	0.995556	0.993232	1
41.06	0.995392	0.995556	0.993232	1
43.94	0.990783	0.995556	0.993232	1
46.94	0.990783	0.995556	0.993232	1
50.1	0.990783	0.995556	0.989842	1
54.21	0.981567	0.991091	0.983062	1
57.21	0.976959	0.991091	0.983062	1
61.11	0.967742	0.982162	0.979672	0.989474
63.93	0.949309	0.92859	0.962723	0.989474
67.06	0.889109	0.825909	0.884756	0.978947
70.06	0.815016	0.758944	0.816959	0.97193
71.92	0.71777	0.687514	0.728822	0.950877
74.94	0.611262	0.580369	0.637295	0.887719
76.96	0.518647	0.495546	0.51865	0.835088
79.16	0.393616	0.424116	0.467802	0.77193
81.94	0.262411	0.290184	0.389835	0.624561
84.06	0.20618	0.232147	0.305088	0.547368
86.13	0.140577	0.178575	0.25085	0.45614
88.94	0.098404	0.102681	0.128815	0.350877
90.95	0.0656026	0.0625012	0.0881366	0.25614
93.04	0.0281154	0.0401794	0.0474582	0.189474
96.04	0.0234295	0.0312506	0.0203392	0.126316
97.96	0.0140577	0.0267863	0.00677974	0.0982456
100.25	0.00937181	0.0178575	0.00338987	0.0561403
102.96	0	0.00446437	0	0.031579
105		0		0.0175439
107				0.00701754
110				0

## Sheet: Fig. 1c
Figure 1c
Climbing assay (wDah females)
	da-GS>UAS-cat
Age (d)	–RU					+RU
16	0.9	0.89	0.88	0.86	0.88	0.94	0.89	0.88	0.88	0.9
29	0.87	0.89	0.87	0.9	0.88	0.86	0.86	0.86	0.83	0.9
36	0.78	0.74	0.76	0.78	0.86	0.77	0.73	0.79	0.74	0.76
41	0.59	0.76	0.64	0.74	0.76	0.79	0.77	0.77	0.74	0.77
46	0.51	0.49	0.48	0.56	0.62	0.67	0.62	0.64	0.68	0.68
50	0.44	0.4	0.36	0.38	0.43	0.54	0.54	0.54	0.54	0.57
62	0.17	0.13	0.1	0.23	0.14	0.26	0.36	0.23	0.29	0.32
70	0.03	0.03	0.02	0.01	0.03	0.06	0.13	0.13	0.09	0.26

## Sheet: Fig. 1d
Figure 1d
Ln Mortality (wDah females)
	da-GS>UAS-cat
Age (d)	–RU	+RU
35.29	-6.91577	-
38.29	-	-
42.1	-	-6.86174
45.2	-	-
49.14	-5.77522	-6.89
52.23	-5.232	-6.64483
56.35	-5.50302	-6.2333
59.35	-4.94232	-5.90672
63.3	-3.38198	-5.47167
66.1	-3.91287	-5.40191
69.1	-3.10644	-4.60152
72.27	-3.10983	-3.99237
75.25	-3.11246	-4.66111
78.24	-2.19376	-3.29638
81.04	-2.16604	-2.85505

## Sheet: Fig. 1e
Figure 1e
Lifespan (wDah): da-GS>UAS-cat ±RU
	Replotted from d2				Replotted from d28				Replotted from d42				Replotted from d56
Time (d)	–RU	+RU		Time (d)	–RU	+RU		Time (d)	–RU	+RU		Time (d)	–RU	+RU
0	1	1		0	1	1		0	1	1		0	1	1
3	1	1		4	0.992188	1		3	1	0.991935		4.14583	0.98374	0.98
6	1	1		6	0.992188	1		6	0.996032	0.987903		6.4375	0.959248	0.952
7	1	1		7	0.992188	1		7	0.996032	0.987903		9.3125	0.926454	0.927899
10	1	1		8	0.992188	1		9	0.996032	0.983854		12.3229	0.877261	0.895764
12	1	1		11	0.988281	1		11.3333	0.992063	0.979806		14.1771	0.81987	0.855595
15	1	1		14	0.984375	1		13.9167	0.97619	0.975757		17.4583	0.717387	0.799359
18	0.992248	1		17	0.984375	1		18.0625	0.960317	0.955513		19.1042	0.676393	0.75919
22	0.992248	1		20	0.980469	1		20.3542	0.936409	0.955513		21.0312	0.573909	0.682869
26	0.992248	1		21	0.980469	1		23.2292	0.904395	0.947415		24.1875	0.430432	0.570397
30	0.984496	1		23	0.980469	1		26.2396	0.856374	0.894781		26.2083	0.293853	0.445873
32	0.984496	1		25.3333	0.976562	1		28.0938	0.80035	0.870488		28.1458	0.2028	0.329384
33	0.984496	1		27.9167	0.960938	1		31.375	0.700306	0.79761		31.1667	0.111747	0.208878
34	0.984496	1		32.0625	0.945312	0.972868		33.0208	0.660288	0.769269		33.0625	0.0827754	0.136574
37	0.98062	1		34.3542	0.921778	0.957364		34.9479	0.560245	0.704488		35.0521	0.0662203	0.0883713
40	0.976744	1		37.2292	0.890264	0.937984		38.1042	0.420184	0.595171		38.25	0.0413877	0.0562363
43	0.976744	1		40.2396	0.842993	0.906977		40.125	0.286856	0.498		40.25	0.0206938	0.0281181
46	0.972868	1		42.0938	0.787844	0.883721		42.0625	0.197971	0.388683		42.0938	0.00827754	0.0200844
47	0.972868	0.996154		45.375	0.689364	0.837209		45.0833	0.109086	0.271269		45.1562	0	0.0200844
49	0.972868	0.996154		47.0208	0.649971	0.767117		46.9792	0.0808045	0.210537		47.0938		0.00401688
51.33	0.968992	0.992308		48.9479	0.551491	0.720389		48.9688	0.0646436	0.166		49.4167		0
53.92	0.953488	0.988462		52.1042	0.413618	0.603569		52.1667	0.0404023	0.0971708
58.06	0.937984	0.984615		54.125	0.282374	0.482856		54.1667	0.0202011	0.0728781
60.35	0.914632	0.976923		56.0625	0.194878	0.393294		56.0104	0.00808045	0.0445366
63.23	0.883363	0.969231		59.0833	0.107382	0.29205		59.0729	0	0.0242927
66.24	0.836458	0.965385		60.9792	0.079542	0.245322		61.0104		0.0121464
68.09	0.781737	0.961538		62.9688	0.0636336	0.159654		63.3333		0.00809757
71.38	0.68402	0.923077		66.1667	0.039771	0.0856679		66		0
73.02	0.644933	0.896154		68.1667	0.0198855	0.050622
74.95	0.547216	0.861538		70.0104	0.0079542	0.035046
78.1	0.410412	0.746154		73.0729	0	0.01947
80.13	0.280185	0.665385		75.0104		0.00778799
82.06	0.193367	0.561538		77.3333		0.003894
85.08	0.106549	0.411538		80		0
86.98	0.0789254	0.353846
88.97	0.0631403	0.276923
92.17	0.0394627	0.134615
94.17	0.0197313	0.0807692
96.01	0.00789254	0.0653846
99.07	0	0.0538462
101.01		0.0346154
103.33		0.0153846
106		0.00769231
108		0.00384615
110		0

## Sheet: Fig. 1f
Figure 1f
H2O2 stress assay (wDah, d7)
	Females			Males
Time (d)	UAS-cat/+	da-GAL4/+	UAS-cat>da-GAL4	UAS-cat/+	da-GAL4/+	UAS-cat>da-GAL4
0	1	1	1	1	1	1
0.33	1	1	1	1	1	1
0.82	1	1	1	1	1	1
1	1	1	1	1	1	1
1.17	1	1	1	1	1	1
1.35	1	1	1	1	1	1
1.85	0.947368	0.966667	1	1	1	1
2.15	0.877193	0.958333	1	0.980952	0.980952	1
2.4	0.824561	0.908333	1	0.961905	0.952381	1
2.88	0.640351	0.758333	1	0.866667	0.904762	1
3.04	0.570175	0.658333	1	0.847619	0.87619	0.986486
3.23	0.438596	0.558333	1	0.819048	0.828571	0.986486
3.35	0.377193	0.483333	1	0.790476	0.761905	0.986486
3.88	0.149123	0.225	1	0.552381	0.466667	0.945946
4.24	0.0614035	0.133333	0.991667	0.361905	0.361905	0.932432
4.46	0.0350877	0.0916667	0.991667	0.266667	0.333333	0.932432
4.94	0.0263158	0.0583333	0.991667	0.104762	0.133333	0.918919
5.27	0.00877193	0.0333333	0.991667	0.0476191	0.0476191	0.905405
5.85	0	0.025	0.983333	0.00952381	0.00952381	0.77027
6.11		0.0166667	0.983333	0	0	0.716216
6.88		0.00833333	0.983333			0.391892
7.27		0	0.958333			0.243243
7.9			0.95			0.108108
8.35			0.925			0.0675676
8.96			0.908333			0.0405405
10.15			0.816667			0
10.92			0.741667
12.9			0.366667
14.13			0.216667
15.33			0.15
16.15			0.0833333
17.19			0.0416667
18.17			0.0166667
19.17			0

## Sheet: Fig. 1g
Figure 1g
Paraquat stress assay - Diet (wDah, d7)
	Females		Males
Time (d)	UAS-cat/+	da-GAL4>UAS-cat	UAS-cat/+	da-GAL4>UAS-cat
0	1	1	1	1
0.23	1	1	1	1
0.58	0.95	1	1	1
0.71	0.73	1	1	1
0.94	0.49	1	1	0.99
1.06	0.38	1	1	0.99
1.23	0.3	0.97	1	0.98
1.56	0.2	0.93	1	0.98
1.71	0.13	0.9	0.96	0.98
1.9	0.09	0.78	0.93	0.97
2.04	0.09	0.76	0.92	0.97
2.23	0.09	0.66	0.88	0.96
2.69	0.07	0.59	0.82	0.94
2.9	0.07	0.54	0.72	0.94
3.56	0.04	0.5	0.52	0.92
3.92	0.02	0.45	0.41	0.88
5.06	0.02	0.306818	0.12	0.72
6.08	0	0.235227	0.04	0.49
6.54		0.225	0.04	0.34
6.92		0.194318	0.04	0.29
7.67		0.153409	0.03	0.15
8.56		0.0613636	0.02	0.04
8.88		0.0511364	0.01	0.02
9.54		0.0409091	0	0.01
10.67		0.0204545		0
10.96		0.0102273
11.75		0

## Sheet: Fig. 1h
Figure 1h
Paraquat stress assay - Injection (wDah females, d7)
	UAS-cat/+		da-GAL4>UAS-cat
Time (d)	–PQ	+PQ	–PQ	+PQ
0	1	1	1	1
0.21	1	1	1	1
0.32	1	1	1	1
0.57	1	1	0.924812	1
0.71	1	1	0.864662	1
0.83	1	1	0.834586	1
1.02	1	1	0.81203	1
1.13	1	1	0.781955	1
1.71	1	1	0.593985	1
2.1	1	1	0.556391	0.992908
2.73	1	1	0.466165	0.985816
5.04	0.991453	0.990909	0.203008	0.978672
6.02	0.991453	0.981818	0.172932	0.978672
7	0.991453	0.981818	0.12782	0.971528

## Sheet: Fig. 1i
Figure 1i
Hyperoxia stress assay (wDah, d7)
	Females				Males
Time (d)	+/+	UAS-cat/+	da-GAL4/+	da-GAL4>UAS-cat	+/+	UAS-cat/+	daGAL4/+	da-GAL4>UAS-cat
0	1	1	1	1	1	1	1	1
2	1	1	1	1	1	1	1	1
2.63	1	1	1	1	1	1	1	1
2.98	1	0.988889	1	1	1	1	1	1
3.5	0.975	0.922222	0.966667	0.975	1	1	1	1
3.63	0.95	0.9	0.958333	0.975	1	1	1	1
3.77	0.916667	0.888889	0.933333	0.975	0.983193	1	1	1
3.88	0.883333	0.877778	0.891667	0.966667	0.983193	1	1	1
4.54	0.375	0.488889	0.375	0.716667	0.89916	0.95	0.941667	0.991667
4.69	0.291667	0.377778	0.308333	0.656944	0.87395	0.95	0.908333	0.983333
4.92	0.133333	0.177778	0.166667	0.563095	0.798319	0.840385	0.841667	0.975
5.16	0.0666667	0.0666667	0.0583333	0.264484	0.621849	0.758173	0.75	0.916667
5.58	0.00952381	0	0.00833333	0.0426587	0.302521	0.411058	0.3	0.491667
5.71	0.00952381		0	0.00853175	0.15126	0.292308	0.208333	0.383333
5.83	0			0	0.0840336	0.137019	0.116667	0.241667
5.96					0.0252101	0.0730769	0.075	0.166667
6.1					0.00840336	0.0365385	0.0416667	0.0666667
6.54					0	0	0	0

## Sheet: Fig. 2a
Figure 2a
Lifespan (wDah females)
	Median Lifespan (d)
Dietary Yeast (x-fold)	UAS-cat/+		da-GAL4>UAS-cat
0.1	18.25	18.5	21.45	22.65
0.5	62.5	64.35	69.8	73.65
0.75	63.1	62.2	72.65	71.4
1	57.6	59.25	70	68.4
1.5	56.25	57.3	64.15	63.1

[truncated: 51 more sheets: Fig. 2b, Fig. 2c, Fig. 2d, Fig. 2e, Fig. 2f, Fig. 2g, Fig. 2h, Fig. 2i, Fig. 3b, Fig. 3e, Fig. 3f, Fig. 4c, Fig. 4d, Fig. 4e, Fig. 4f, Fig. S1a, Fig. S1b, Fig. S1d, Fig. S1e, Fig. S1f …]
